# Supplementary material for: Single‐cell genomics based on Raman sorting reveals novel carotenoid‐containing bacteria in the Red Sea
Source: Microb Biotechnol. 2016 Oct 17;10(1):125–37. doi: 10.1111/1751-7915.12420 (PMC5270752; doi:10.1111/1751-7915.12420)
Supplement: Supplementary file 2 — Table S3. Genome coverage and contamination assessment. [file MBT2-10-125-s002.xls]

## Sheet: Overview
			assumed taxonomic placement (based on 16S rRNA seqeunces)	Checkm lineage-specific markers (automatically determined by CheckM based on rough classification with universal marker genes)				Bacterial markers (manually set to domain bacteria)					markers for individual Taxa (manually set based on 16S rRNA classification)					Degree of E.coli contamination in assembled scaffolds (Blast-cutoffs: cov >50% ident >90%)				Degree of Human contamination in assembled scaffolds (Blast-cutoffs: cov >50% ident >90%)				Putative outliers determined by CheckM (differing in at least two categories GC-content [GC] and Tetranucleotide distribution [TD])				Putative outliers determined by checkM (differing in all three categories GC-content [GC], Tetranucleotide distribution [TD] and coding density [CD]) these are almost exclusively human contamination
sample	# scaffolds	Genome size (bp)		Marker lineage (automatic placement by checkM)	completeness	contamination	heterogenity	Marker lineage	completeness	contamination	heterogenity	Bacterial markers found	Marker lineage (manual placement based on 16S)	completeness	contamination	heterogenity	markers found	of scaffolds		of genome length		of scaffolds		of genome length		of scaffolds		of genome length		of scaffolds		of genome length
B728-3	1050	1054392	Bradyrhizobium	k__Bacteria (UID203)	6.49	0	0	Bacteria	6.49	0	0	10/104	Bradyrhizobiaceae	7.73	1.31	60	52/619	11	0.0104762	6715	0.0063686	54	0.0514286	59492	0.056423	239	0.227619	264978	0.251309	39	0.0371429	43650	0.0413983
G610-8	554	766871	Cyanobacteria/Melainabacteria	k__Bacteria (UID203)	1.02	0	0	Bacteria	1.02	0	0	2/104	Cyanobacteria	3.31	0	0	15/472	2	0.00361011	1047	0.00136529	61	0.110108	80898	0.105491	51	0.0920578	84608	0.110329	13	0.0234657	21919	0.0285824
H808-5	710	705836	Halomonas	root (UID1)	4.17	4.17	100	Bacteria	2.59	0.86	100	2/104	Halomonadaceae	6.41	0.65	33.33	43/684	13	0.0183099	10768	0.0152557	30	0.0422535	31153	0.0441363	139	0.195775	175500	0.248641	19	0.0267606	24339	0.0344825
P610-5	1052	1439320	Pelomonas	k__Bacteria (UID203)	19.14	3.45	50	Bacteria	19.12	3.45	50	14/104	Comamonadaceae	8.87	1.26	66.67	62/669	5	0.00475285	4464	0.00310146	46	0.0437262	58628	0.0407331	175	0.16635	264479	0.183753	18	0.0171103	32542	0.0226093
P709_11	540	845503	Pelomonas	k__Bacteria (UID203)	1.72	0	0	Bacteria	1.72	0	0	1/104	Comamonadaceae	5.56	0.51	0	36/669	6	0.0111111	23042	0.0272524	47	0.087037	57115	0.0675515	70	0.12963	127674	0.151004	20	0.037037	31275	0.0369898
P728-5	947	1032531	Pelomonas	k__Bacteria (UID203)	8.18	0	0	Bacteria	8.15	0	0	12/104	Comamonadaceae	8.97	0.94	57.14	60/669	3	0.0031679	2919	0.00282703	28	0.0295671	26546	0.0257096	173	0.182682	208963	0.202379	15	0.0158395	12835	0.0124306
S709-6	646	952496	Shigella	k__Bacteria (UID203)	10.11	0	0	Bacteria	10.11	0	0	11/104	Enterobacteriaceae	9.74	0.92	0	34/297	5	0.00773994	14653	0.0153838	55	0.0851393	68731	0.0721588	72	0.111455	99742	0.104716	15	0.0232198	23765	0.0249502

## Sheet: Details_specific_markers
The following stats are based on MEGAN analyses of marker genes selected for the 16S rRNA based taxonomic classifications of each Sample (different sets of markers for each sample).
S709-6	16S: Gammaproteobacteria → Enterobacteraceae → Shigella
Gammaproteobacteria	0	0	'← NOT good!
Betaproteobacteria	4	0.117647
Alpaproteobacteria	1	0.0294118
Firmicutes	2	0.0588235
Cyanobacteria	1	0.0294118
unknown	26	0.764706
P728-5	16S: Betaproteobacteria → Burkholderiales → Comamonadaceae → Pelomonas
Betaproteobacteria	12	0.206897	'← OK
Alpaproteobacteria	1	0.0172414
Firmicutes	4	0.0689655
Cyanobacteria	5	0.0862069
unknown	36	0.62069
P709-11	16S: Betaproteobacteria → Burkholderiales → Comamonadaceae → Pelomonas
Betaproteobacteria	3	0.09375
Alpaproteobacteria	2	0.0625
Gammaproteobacteria	2	0.0625
Cyanobacteria	3	0.09375
unknown	22	0.6875
P610-5	16S: Betaproteobacteria → Burkholderiales → Comamonadaceae → Pelomonas
Betaproteobacteria	8	0.126984	'← suboptimal
Alpaproteobacteria	3	0.047619
Gammaproteobacteria	1	0.015873
delta-/epsilonproteobacteria	1	0.015873
Cyanobacteria	3	0.047619
Planctomycetes	2	0.031746
Unkown	45	0.714286
H808-5	16S: Gammaproteobacteria → Halomonadaceae → Halomonas
Gammaproteobacteria	1	0.0232558	'← NOT good!
delta-/epsilonproteobacteria	2	0.0465116
Betaproteobacteria	10	0.232558
Alpaproteobacteria	1	0.0232558
Firmicutes	1	0.0232558
Cyanobacteria	1	0.0232558
unknown	27	0.627907
G610-8	16S: Cyanobacteria → Melainabacteria → Obscuribacterales
Cyanobacteria	1	0.0714286
Firmicutes	1	0.0714286
Proteobacteria	1	0.0714286
unknown	11	0.785714
B728-3	16S: Alphaproteobacteria → Rhizobiales → Bradyrhizobiaceae → Bradyrhizobium
Alphaproteobacteria	1	0.0181818
Betaproteobacteria	13	0.236364
Gammaproteobacteria	2	0.0363636
delta-/epsilonproteobacteria	1	0.0181818
Firmicutes	1	0.0181818
Cyanobacteria	1	0.0181818
unkown	36	0.654545
