# Supplementary material for: Single‐cell genomics based on Raman sorting reveals novel carotenoid‐containing bacteria in the Red Sea
Source: Microb Biotechnol. 2016 Oct 17;10(1):125–37. doi: 10.1111/1751-7915.12420 (PMC5270752; doi:10.1111/1751-7915.12420)
Supplement: Supplementary file 3 — Table S4. Summary of genome sequences. [file MBT2-10-125-s003.xls]

## Sheet: General_Categ_stats
Category	Category description	20150728-3	20150728-5	20150808-5	PR6	PR8	PR11
A	RNA processing and modification	0	0	0	0	1	0
B	Chromatin structure and dynamics	0	3	0	0	0	0
C	Energy production and conversion	65	54	33	51	23	41
D	Cell cycle control, cell division, chromosome partitioning	8	14	5	3	2	5
E	Amino acid transport and metabolism	82	72	66	51	26	68
F	Nucleotide transport and metabolism	16	8	29	17	4	9
G	Carbohydrate transport and metabolism	58	46	47	24	19	23
H	Coenzyme transport and metabolism	49	35	24	28	9	36
I	Lipid transport and metabolism	34	44	37	29	28	21
J	Translation, ribosomal structure and biogenesis	47	28	17	34	14	22
K	Transcription	69	75	65	68	39	50
L	Replication, recombination and repair	64	70	53	65	47	40
M	Cell wall/membrane/envelope biogenesis	113	64	78	72	39	29
N	Cell motility	16	29	10	12	9	7
O	Posttranslational modification, protein turnover, chaperones	30	43	27	31	28	31
P	Inorganic ion transport and metabolism	64	57	27	36	31	30
Q	Secondary metabolites biosynthesis, transport and catabolism	17	18	16	12	10	21
R	General function prediction only	131	131	79	93	93	95
S	Function unknown	58	68	36	48	45	42
T	Signal transduction mechanisms	65	103	68	81	56	62
U	Intracellular trafficking, secretion, and vesicular transport	51	41	31	24	22	20
V	Defense mechanisms	24	22	21	23	17	7
W	Extracellular structures	1	1	0	0	0	0
Y	Nuclear structure	0	0	0	0	0	0
Z	Cytoskeleton	0	0	1	0	0	0

## Sheet: P728-5
evidence for COG-annotation (rps-BLAST)												COG annotation
query id	subject id	% identity	alignment length	mismatches	gap opens	q. start	q. end	s. start	s. end	evalue	bit score	COG#	functional categories					COG protein description
20150728-5_normC5K20_00030	gnl|CDD|223669	28.12	64	45	1	1	63	218	281	3e-07	43.5	COG0596	R					Predicted hydrolases or acyltransferases (alpha/beta hydrolase superfamily)
20150728-5_normC5K20_00070	gnl|CDD|224885	39.39	33	19	1	1	33	169	200	1e-06	39.5	COG1974	K	T				SOS-response transcriptional repressors (RecA-mediated autopeptidases)
20150728-5_normC5K20_00110	gnl|CDD|226220	54.9	51	23	0	1	51	1	51	1e-15	67.7	COG3696	P					Putative silver efflux pump
20150728-5_normC5K20_00120	gnl|CDD|227856	37.93	58	35	1	1	58	48	104	9e-08	43	COG5569	S					Uncharacterized conserved protein
20150728-5_normC5K20_00140	gnl|CDD|225605	28.77	146	82	4	63	208	75	198	1e-05	42	COG3063	N	U				Tfp pilus assembly protein PilF
20150728-5_normC5K20_00150	gnl|CDD|227325	30.19	106	70	1	48	153	21	122	1e-17	76.8	COG4992	E					Ornithine/acetylornithine aminotransferase
20150728-5_normC5K20_00160	gnl|CDD|225605	28.77	146	82	4	63	208	75	198	1e-05	42	COG3063	N	U				Tfp pilus assembly protein PilF
20150728-5_normC5K20_00180	gnl|CDD|223748	43.48	46	26	0	22	67	27	72	4e-10	51.2	COG0676	G					Uncharacterized enzymes related to aldose 1-epimerase
20150728-5_normC5K20_00190	gnl|CDD|223139	32.86	70	31	3	53	110	21	86	9e-07	43.1	COG0061	G					Predicted sugar kinase
20150728-5_normC5K20_00200	gnl|CDD|224811	37.5	56	35	0	29	84	259	314	5e-10	51.9	COG1899	O					Deoxyhypusine synthase
20150728-5_normC5K20_00210	gnl|CDD|223389	40.91	66	33	1	5	64	389	454	8e-14	62.4	COG0312	R					Predicted Zn-dependent proteases and their inactivated homologs
20150728-5_normC5K20_00270	gnl|CDD|223914	24.01	429	261	6	13	440	1	365	2e-29	115	COG0845	M					Membrane-fusion protein
20150728-5_normC5K20_00280	gnl|CDD|223911	42.16	102	59	0	2	103	908	1009	1e-31	117	COG0841	V					Cation/multidrug efflux pump
20150728-5_normC5K20_00320	gnl|CDD|224550	42.62	61	35	0	3	63	1	61	8e-20	77.4	COG1635	H					Flavoprotein involved in thiazole biosynthesis
20150728-5_normC5K20_00380	gnl|CDD|226664	29.47	207	114	7	40	235	11	196	3e-25	104	COG4206	H					Outer membrane cobalamin receptor protein
20150728-5_normC5K20_00420	gnl|CDD|223656	33.93	56	37	0	3	58	29	84	8e-07	41.9	COG0583	K					Transcriptional regulator
20150728-5_normC5K20_00480	gnl|CDD|223453	80	55	11	0	6	60	33	87	3e-27	100	COG0376	P					Catalase (peroxidase I)
20150728-5_normC5K20_00490	gnl|CDD|225112	36.36	44	28	0	1	44	122	165	4e-06	39.8	COG2202	T					FOG: PAS/PAC domain
20150728-5_normC5K20_00510	gnl|CDD|223668	27.23	213	135	4	7	217	361	555	1e-26	105	COG0595	R					Predicted hydrolase of the metallo-beta-lactamase superfamily
20150728-5_normC5K20_00590	gnl|CDD|225112	37.5	56	35	0	3	58	98	153	1e-08	46.4	COG2202	T					FOG: PAS/PAC domain
20150728-5_normC5K20_00640	gnl|CDD|223616	66.07	56	19	0	2	57	228	283	3e-26	98.5	COG0542	O					ATPases with chaperone activity, ATP-binding subunit
20150728-5_normC5K20_00650	gnl|CDD|224055	44.64	56	31	0	1	56	402	457	4e-23	89	COG1132	V					ABC-type multidrug transport system, ATPase and permease components
20150728-5_normC5K20_00820	gnl|CDD|224117	30.77	52	36	0	1	52	111	162	2e-14	64.7	COG1196	D					Chromosome segregation ATPases
20150728-5_normC5K20_00830	gnl|CDD|223955	33.82	68	42	1	10	74	53	120	5e-14	62.4	COG1024	I					Enoyl-CoA hydratase/carnithine racemase
20150728-5_normC5K20_00870	gnl|CDD|223424	28.57	77	38	2	18	82	26	97	3e-06	39.5	COG0347	E					Nitrogen regulatory protein PII
20150728-5_normC5K20_00880	gnl|CDD|226685	31.05	306	168	8	26	329	5	269	2e-54	190	COG4232	O	C				Thiol:disulfide interchange protein
20150728-5_normC5K20_00890	gnl|CDD|223424	28.57	77	38	2	18	82	26	97	3e-06	39.5	COG0347	E					Nitrogen regulatory protein PII
20150728-5_normC5K20_00900	gnl|CDD|226177	60.87	23	9	0	1	23	101	123	0.007	28.4	COG3651	S					Uncharacterized protein conserved in bacteria
20150728-5_normC5K20_00940	gnl|CDD|223329	50	50	25	0	1	50	66	115	5e-17	68.1	COG0251	J					Putative translation initiation inhibitor, yjgF family
20150728-5_normC5K20_00950	gnl|CDD|225114	36.84	38	24	0	1	38	4	41	6e-07	41.9	COG2204	T					Response regulator containing CheY-like receiver, AAA-type ATPase, and DNA-binding domains
20150728-5_normC5K20_00960	gnl|CDD|223911	58.54	41	17	0	1	41	966	1006	4e-11	54.5	COG0841	V					Cation/multidrug efflux pump
20150728-5_normC5K20_00970	gnl|CDD|225201	32	75	39	2	13	87	161	223	0.002	33.1	COG2319	R					FOG: WD40 repeat
20150728-5_normC5K20_00990	gnl|CDD|224143	37.93	145	69	4	223	351	186	325	4e-23	97	COG1222	O					ATP-dependent 26S proteasome regulatory subunit
20150728-5_normC5K20_01000	gnl|CDD|224271	34.31	102	61	2	1	101	132	228	5e-23	88.1	COG1352	N	T				Methylase of chemotaxis methyl-accepting proteins
20150728-5_normC5K20_01010	gnl|CDD|224455	31.25	96	65	1	1	96	320	414	5e-09	50.2	COG1538	M	U				Outer membrane protein
20150728-5_normC5K20_01020	gnl|CDD|223816	39.39	99	58	2	2	99	11	108	3e-30	106	COG0745	T	K				Response regulators consisting of a CheY-like receiver domain and a winged-helix DNA-binding domain
20150728-5_normC5K20_01050	gnl|CDD|223354	37.5	40	24	1	9	48	11	49	0.0003	34.1	COG0277	C					FAD/FMN-containing dehydrogenases
20150728-5_normC5K20_01080	gnl|CDD|223647	51.2	498	201	10	1	498	280	735	8e-168	493	COG0574	G					Phosphoenolpyruvate synthase/pyruvate phosphate dikinase
20150728-5_normC5K20_01090	gnl|CDD|226627	40.57	106	63	0	29	134	1	106	3e-32	117	COG4147	R					Predicted symporter
20150728-5_normC5K20_01110	gnl|CDD|223968	57.45	47	20	0	1	47	125	171	3e-17	72.4	COG1038	C					Pyruvate carboxylase
20150728-5_normC5K20_01150	gnl|CDD|224971	62.79	43	15	1	3	44	13	55	5e-11	54.2	COG2060	P					K+-transporting ATPase, A chain
20150728-5_normC5K20_01190	gnl|CDD|223484	43.59	39	22	0	2	40	246	284	1e-06	41.1	COG0407	H					Uroporphyrinogen-III decarboxylase
20150728-5_normC5K20_01200	gnl|CDD|223373	38.93	131	73	2	1	131	66	189	1e-43	150	COG0296	G					1,4-alpha-glucan branching enzyme
20150728-5_normC5K20_01210	gnl|CDD|224851	28.75	160	108	3	75	231	1	157	3e-19	81.8	COG1940	K	G				Transcriptional regulator/sugar kinase
20150728-5_normC5K20_01220	gnl|CDD|225804	46.5	157	80	2	9	161	1	157	7e-62	189	COG3265	G					Gluconate kinase
20150728-5_normC5K20_01230	gnl|CDD|223373	64.58	48	16	1	9	56	4	50	1e-15	67.7	COG0296	G					1,4-alpha-glucan branching enzyme
20150728-5_normC5K20_01240	gnl|CDD|224511	40.14	147	82	1	1	147	35	175	7e-31	109	COG1595	K					DNA-directed RNA polymerase specialized sigma subunit, sigma24 homolog
20150728-5_normC5K20_01250	gnl|CDD|225908	23.66	93	56	3	144	236	14	91	0.009	32.5	COG3373	S					Uncharacterized protein conserved in archaea
20150728-5_normC5K20_01260	gnl|CDD|225552	62.47	389	146	0	9	397	1	389	0	606	COG3007	S					Uncharacterized paraquat-inducible protein B
20150728-5_normC5K20_01290	gnl|CDD|223816	31.75	126	78	3	10	135	3	120	5e-22	86.2	COG0745	T	K				Response regulators consisting of a CheY-like receiver domain and a winged-helix DNA-binding domain
20150728-5_normC5K20_01300	gnl|CDD|226350	34.69	49	32	0	6	54	119	167	9e-05	36.5	COG3829	K	T				Transcriptional regulator containing PAS, AAA-type ATPase, and DNA-binding domains
20150728-5_normC5K20_01330	gnl|CDD|223877	47.06	34	18	0	1	34	141	174	9e-06	36.8	COG0806	J					RimM protein, required for 16S rRNA processing
20150728-5_normC5K20_01400	gnl|CDD|225942	46.67	45	19	3	1	41	245	288	0.0002	34.7	COG3408	G					Glycogen debranching enzyme
20150728-5_normC5K20_01460	gnl|CDD|223581	57.5	40	17	0	1	40	423	462	2e-09	49.4	COG0507	L					ATP-dependent exoDNAse (exonuclease V), alpha subunit - helicase superfamily I member
20150728-5_normC5K20_01570	gnl|CDD|223816	43.24	37	20	1	1	37	23	58	5e-07	41.1	COG0745	T	K				Response regulators consisting of a CheY-like receiver domain and a winged-helix DNA-binding domain
20150728-5_normC5K20_01580	gnl|CDD|227335	28.3	53	38	0	11	63	198	250	5e-05	37.4	COG5002	T					Signal transduction histidine kinase
20150728-5_normC5K20_01590	gnl|CDD|227335	28.3	53	38	0	11	63	198	250	5e-05	37.4	COG5002	T					Signal transduction histidine kinase
20150728-5_normC5K20_01610	gnl|CDD|223730	25.81	93	58	5	1	86	72	160	7e-05	36.8	COG0657	I					Esterase/lipase
20150728-5_normC5K20_01730	gnl|CDD|227343	29.82	57	40	0	24	80	115	171	0.009	30.5	COG5010	U					Flp pilus assembly protein TadD, contains TPR repeats
20150728-5_normC5K20_01740	gnl|CDD|223777	40	65	39	0	16	80	42	106	5e-10	50.9	COG0705	R					Uncharacterized membrane protein (homolog of Drosophila rhomboid)
20150728-5_normC5K20_01760	gnl|CDD|227136	41.03	117	65	1	23	135	20	136	2e-36	130	COG4799	I					Acetyl-CoA carboxylase, carboxyltransferase component (subunits alpha and beta)
20150728-5_normC5K20_01770	gnl|CDD|227136	44.47	389	209	4	1	385	112	497	8e-173	495	COG4799	I					Acetyl-CoA carboxylase, carboxyltransferase component (subunits alpha and beta)
20150728-5_normC5K20_01860	gnl|CDD|223429	33.33	75	48	2	550	624	117	189	2e-14	70.4	COG0352	H					Thiamine monophosphate synthase
20150728-5_normC5K20_01960	gnl|CDD|226268	26.61	233	148	6	12	222	44	275	5e-17	75.9	COG3745	U					Flp pilus assembly protein CpaB
20150728-5_normC5K20_02090	gnl|CDD|223690	29.73	37	26	0	18	54	227	263	0.009	30.1	COG0617	J					tRNA nucleotidyltransferase/poly(A) polymerase
20150728-5_normC5K20_02110	gnl|CDD|224574	51.52	33	15	1	5	37	109	140	5e-07	42.2	COG1660	R					Predicted P-loop-containing kinase
20150728-5_normC5K20_02120	gnl|CDD|223234	42.47	365	188	4	3	360	35	384	5e-116	344	COG0156	H					7-keto-8-aminopelargonate synthetase and related enzymes
20150728-5_normC5K20_02140	gnl|CDD|223918	50	32	16	0	2	33	102	133	3e-05	37.6	COG0849	D					Actin-like ATPase involved in cell division
20150728-5_normC5K20_02160	gnl|CDD|224808	54.17	24	11	0	1	24	69	92	2e-09	47	COG1896	R					Predicted hydrolases of HD superfamily
20150728-5_normC5K20_02180	gnl|CDD|225669	58.82	17	7	0	33	49	268	284	0.006	30.4	COG3127	Q					Predicted ABC-type transport system involved in lysophospholipase L1 biosynthesis, permease component
20150728-5_normC5K20_02230	gnl|CDD|223724	29.84	382	250	6	4	373	106	481	9e-48	168	COG0651	C	P				Formate hydrogenlyase subunit 3/Multisubunit Na+/H+ antiporter, MnhD subunit
20150728-5_normC5K20_02260	gnl|CDD|223872	32.35	34	21	1	1	32	13	46	0.0008	31.5	COG0801	H					7,8-dihydro-6-hydroxymethylpterin-pyrophosphokinase
20150728-5_normC5K20_02400	gnl|CDD|224871	29.2	113	65	2	23	132	207	307	8e-19	79.1	COG1960	I					Acyl-CoA dehydrogenases
20150728-5_normC5K20_02410	gnl|CDD|227074	29.79	141	79	7	5	141	38	162	9e-12	57.1	COG4731	S					Uncharacterized protein conserved in bacteria
20150728-5_normC5K20_02420	gnl|CDD|224170	35.97	303	180	8	4	303	1	292	3e-82	252	COG1250	I					3-hydroxyacyl-CoA dehydrogenase
20150728-5_normC5K20_02440	gnl|CDD|225354	64.08	103	34	1	11	113	1	100	4e-46	156	COG2759	F					Formyltetrahydrofolate synthetase
20150728-5_normC5K20_02450	gnl|CDD|223562	46.1	269	137	6	17	280	265	530	2e-102	311	COG0488	R					ATPase components of ABC transporters with duplicated ATPase domains
20150728-5_normC5K20_02460	gnl|CDD|225354	64.08	103	34	1	11	113	1	100	4e-46	156	COG2759	F					Formyltetrahydrofolate synthetase
20150728-5_normC5K20_02490	gnl|CDD|226203	26.6	94	66	1	48	141	56	146	2e-08	48.2	COG3678	U	N	T	P		P pilus assembly/Cpx signaling pathway, periplasmic inhibitor/zinc-resistance associated protein
20150728-5_normC5K20_02530	gnl|CDD|224674	60	20	8	0	1	20	241	260	0.005	29.5	COG1760	E					L-serine deaminase
20150728-5_normC5K20_02540	gnl|CDD|224137	15.43	175	116	6	186	340	93	255	0.002	36.7	COG1216	R					Predicted glycosyltransferases
20150728-5_normC5K20_02560	gnl|CDD|224107	36.62	71	45	0	1	71	137	207	2e-18	73.8	COG1186	J					Protein chain release factor B
20150728-5_normC5K20_02570	gnl|CDD|223739	42.74	124	67	2	1	123	194	314	1e-35	125	COG0667	C					Predicted oxidoreductases (related to aryl-alcohol dehydrogenases)
20150728-5_normC5K20_02580	gnl|CDD|223739	47.42	329	155	6	1	326	1	314	9e-120	350	COG0667	C					Predicted oxidoreductases (related to aryl-alcohol dehydrogenases)
20150728-5_normC5K20_02590	gnl|CDD|224107	36.62	71	45	0	1	71	137	207	2e-18	73.8	COG1186	J					Protein chain release factor B
20150728-5_normC5K20_02610	gnl|CDD|227682	43.11	167	84	5	16	176	5	166	2e-49	159	COG5394	S					Uncharacterized protein conserved in bacteria
20150728-5_normC5K20_02620	gnl|CDD|223411	29.09	385	226	10	3	347	29	406	7e-99	300	COG0334	E					Glutamate dehydrogenase/leucine dehydrogenase
20150728-5_normC5K20_02660	gnl|CDD|224455	25.71	315	209	3	1	315	154	443	2e-23	97.2	COG1538	M	U				Outer membrane protein
20150728-5_normC5K20_02670	gnl|CDD|225035	20.41	98	74	2	18	111	4	101	0.006	32	COG2124	Q					Cytochrome P450
20150728-5_normC5K20_02680	gnl|CDD|223354	43.12	378	199	9	1	365	84	458	9e-93	286	COG0277	C					FAD/FMN-containing dehydrogenases
20150728-5_normC5K20_02710	gnl|CDD|223582	27.5	240	129	10	42	272	199	402	1e-17	79	COG0508	C					Pyruvate/2-oxoglutarate dehydrogenase complex, dihydrolipoamide acyltransferase (E2) component, and related enzymes
20150728-5_normC5K20_02720	gnl|CDD|225176	26.72	262	175	7	14	264	19	274	2e-26	103	COG2267	I					Lysophospholipase
20150728-5_normC5K20_02790	gnl|CDD|224997	48.89	180	88	4	19	195	1	179	6e-60	189	COG2086	C					Electron transfer flavoprotein, beta subunit
20150728-5_normC5K20_02800	gnl|CDD|224594	27.89	294	198	6	29	311	13	303	3e-43	152	COG1680	V					Beta-lactamase class C and other penicillin binding proteins
20150728-5_normC5K20_02900	gnl|CDD|223799	31.25	112	65	4	1	104	7	114	2e-14	63.1	COG0727	R					Predicted Fe-S-cluster oxidoreductase
20150728-5_normC5K20_02910	gnl|CDD|224926	29.07	86	61	0	6	91	568	653	5e-12	59	COG2015	Q					Alkyl sulfatase and related hydrolases
20150728-5_normC5K20_02920	gnl|CDD|225130	34.24	257	151	6	12	265	10	251	1e-46	158	COG2220	R					Predicted Zn-dependent hydrolases of the beta-lactamase fold
20150728-5_normC5K20_02930	gnl|CDD|223936	48.87	444	192	7	3	446	3	411	0	542	COG1004	M					Predicted UDP-glucose 6-dehydrogenase
20150728-5_normC5K20_02940	gnl|CDD|226465	53.95	76	35	0	13	88	237	312	3e-28	103	COG3956	R					Protein containing tetrapyrrole methyltransferase domain and MazG-like (predicted pyrophosphatase) domain
20150728-5_normC5K20_02950	gnl|CDD|223773	19.38	227	168	4	106	317	30	256	1e-09	55.7	COG0701	R					Predicted permeases
20150728-5_normC5K20_02970	gnl|CDD|224811	24.86	185	123	5	14	197	35	204	3e-25	100	COG1899	O					Deoxyhypusine synthase
20150728-5_normC5K20_02990	gnl|CDD|223872	60.78	51	20	0	1	51	81	131	2e-22	83.9	COG0801	H					7,8-dihydro-6-hydroxymethylpterin-pyrophosphokinase
20150728-5_normC5K20_03000	gnl|CDD|225242	30.88	272	166	8	10	269	57	318	2e-34	126	COG2367	V					Beta-lactamase class A
20150728-5_normC5K20_03020	gnl|CDD|223864	34.08	314	169	7	184	491	118	399	2e-63	213	COG0793	M					Periplasmic protease
20150728-5_normC5K20_03040	gnl|CDD|224635	28.97	145	97	3	2	143	143	284	2e-22	94.1	COG1721	R					Uncharacterized conserved protein (some members contain a von Willebrand factor type A (vWA) domain)
20150728-5_normC5K20_03080	gnl|CDD|224871	41.18	221	129	1	1	220	166	386	5e-69	217	COG1960	I					Acyl-CoA dehydrogenases
20150728-5_normC5K20_03090	gnl|CDD|224228	17.65	153	121	4	4	156	47	194	0.0004	36.5	COG1309	K					Transcriptional regulator
20150728-5_normC5K20_03100	gnl|CDD|224871	40.98	61	36	0	1	61	327	387	3e-12	57.9	COG1960	I					Acyl-CoA dehydrogenases
20150728-5_normC5K20_03120	gnl|CDD|227122	16.26	123	78	3	2	121	355	455	0.007	33.1	COG4783	R					Putative Zn-dependent protease, contains TPR repeats
20150728-5_normC5K20_03130	gnl|CDD|223841	25.6	168	104	5	29	187	290	445	3e-09	53.1	COG0770	M					UDP-N-acetylmuramyl pentapeptide synthase
20150728-5_normC5K20_03150	gnl|CDD|225911	27.31	216	108	9	14	212	55	238	0.0003	38.9	COG3376	P					High-affinity nickel permease
20150728-5_normC5K20_03160	gnl|CDD|226040	21.53	274	180	11	19	271	42	301	3e-15	71.3	COG3509	Q					Poly(3-hydroxybutyrate) depolymerase
20150728-5_normC5K20_03200	gnl|CDD|224439	42.96	142	78	2	1	139	5	146	1e-33	115	COG1522	K					Transcriptional regulators
20150728-5_normC5K20_03220	gnl|CDD|224814	40.72	361	205	5	9	361	3	362	4e-125	367	COG1902	C					NADH:flavin oxidoreductases, Old Yellow Enzyme family
20150728-5_normC5K20_03230	gnl|CDD|224871	28.4	162	108	3	1	154	1	162	2e-26	101	COG1960	I					Acyl-CoA dehydrogenases
20150728-5_normC5K20_03250	gnl|CDD|223731	23.63	347	238	6	81	426	29	349	2e-19	87.2	COG0658	R					Predicted membrane metal-binding protein
20150728-5_normC5K20_03270	gnl|CDD|223880	25	64	47	1	37	100	176	238	0.004	32.1	COG0810	M					Periplasmic protein TonB, links inner and outer membranes
20150728-5_normC5K20_03280	gnl|CDD|223715	33.13	329	209	6	169	494	7	327	2e-53	183	COG0642	T					Signal transduction histidine kinase
20150728-5_normC5K20_03300	gnl|CDD|225565	23.91	276	190	10	1	271	45	305	8e-20	84	COG3021	S					Uncharacterized protein conserved in bacteria
20150728-5_normC5K20_03310	gnl|CDD|223715	33.33	330	209	6	169	495	7	328	7e-56	190	COG0642	T					Signal transduction histidine kinase
20150728-5_normC5K20_03400	gnl|CDD|225931	39.02	123	72	2	18	137	1	123	6e-22	86.7	COG3396	S					Uncharacterized conserved protein
20150728-5_normC5K20_03410	gnl|CDD|223288	34.07	546	320	15	13	538	15	540	7e-123	376	COG0210	L					Superfamily I DNA and RNA helicases
20150728-5_normC5K20_03470	gnl|CDD|223660	54.68	598	250	7	1	587	179	766	0	840	COG0587	L					DNA polymerase III, alpha subunit
20150728-5_normC5K20_03500	gnl|CDD|224914	45	140	77	0	27	166	85	224	2e-54	172	COG2003	L					DNA repair proteins
20150728-5_normC5K20_03510	gnl|CDD|224446	25	408	274	14	19	416	4	389	5e-43	158	COG1529	C					Aerobic-type carbon monoxide dehydrogenase, large subunit CoxL/CutL homologs
20150728-5_normC5K20_03520	gnl|CDD|224991	44.35	115	62	2	1	113	38	152	6e-48	151	COG2080	C					Aerobic-type carbon monoxide dehydrogenase, small subunit CoxS/CutS homologs
20150728-5_normC5K20_03530	gnl|CDD|223839	40.91	176	86	5	406	577	318	479	3e-41	154	COG0768	M					Cell division protein FtsI/penicillin-binding protein 2
20150728-5_normC5K20_03560	gnl|CDD|223605	14.12	170	135	3	44	202	281	450	0.0001	40.1	COG0531	E					Amino acid transporters
20150728-5_normC5K20_03580	gnl|CDD|224376	46.03	302	162	1	1	302	96	396	1e-107	320	COG1459	N	U				Type II secretory pathway, component PulF
20150728-5_normC5K20_03590	gnl|CDD|224112	46.15	52	26	2	47	98	14	63	4e-10	52.7	COG1191	K					DNA-directed RNA polymerase specialized sigma subunit
20150728-5_normC5K20_03610	gnl|CDD|224295	38.81	353	216	0	32	384	1	353	3e-122	361	COG1377	N	U				Flagellar biosynthesis pathway, component FlhB
20150728-5_normC5K20_03620	gnl|CDD|224217	58.44	77	32	0	25	101	21	97	2e-29	109	COG1298	N	U				Flagellar biosynthesis pathway, component FlhA
20150728-5_normC5K20_03650	gnl|CDD|223303	56.34	142	62	0	47	188	7	148	2e-76	227	COG0225	O					Peptide methionine sulfoxide reductase
20150728-5_normC5K20_03660	gnl|CDD|223816	41.22	131	75	2	3	132	2	131	1e-41	140	COG0745	T	K				Response regulators consisting of a CheY-like receiver domain and a winged-helix DNA-binding domain
20150728-5_normC5K20_03680	gnl|CDD|224390	31.17	401	227	15	13	382	10	392	4e-65	212	COG1473	R					Metal-dependent amidase/aminoacylase/carboxypeptidase
20150728-5_normC5K20_03700	gnl|CDD|224971	51.39	144	59	1	4	147	428	560	3e-50	168	COG2060	P					K+-transporting ATPase, A chain
20150728-5_normC5K20_03710	gnl|CDD|225126	58.7	46	19	0	13	58	2	47	1e-14	65	COG2216	P					High-affinity K+ transport system, ATPase chain B
20150728-5_normC5K20_03720	gnl|CDD|224971	57.73	220	81	2	1	220	353	560	7e-92	281	COG2060	P					K+-transporting ATPase, A chain
20150728-5_normC5K20_03730	gnl|CDD|225126	55.1	49	22	0	13	61	2	50	3e-13	62.3	COG2216	P					High-affinity K+ transport system, ATPase chain B
20150728-5_normC5K20_03740	gnl|CDD|223715	33.6	125	78	2	1	125	211	330	2e-26	99.1	COG0642	T					Signal transduction histidine kinase
20150728-5_normC5K20_03750	gnl|CDD|223715	27.81	169	116	3	32	199	158	321	2e-25	100	COG0642	T					Signal transduction histidine kinase
20150728-5_normC5K20_03760	gnl|CDD|223715	33.33	90	55	2	3	92	231	315	4e-16	69.4	COG0642	T					Signal transduction histidine kinase
20150728-5_normC5K20_03770	gnl|CDD|223540	31.94	191	115	4	1	185	111	292	2e-25	99.9	COG0464	O					ATPases of the AAA+ class
20150728-5_normC5K20_03780	gnl|CDD|223541	43.17	227	126	3	108	332	148	373	2e-52	181	COG0465	O					ATP-dependent Zn proteases
20150728-5_normC5K20_03800	gnl|CDD|223701	23.51	336	251	4	2	333	18	351	7e-44	154	COG0628	R					Predicted permease
20150728-5_normC5K20_03810	gnl|CDD|227628	20.93	492	307	17	18	509	11	420	2e-16	78.7	COG5316	S					Uncharacterized conserved protein
20150728-5_normC5K20_03820	gnl|CDD|223394	34.55	55	24	4	26	74	34	82	0.007	31.1	COG0317	T	K				Guanosine polyphosphate pyrophosphohydrolases/synthetases
20150728-5_normC5K20_03880	gnl|CDD|223581	33.56	438	260	8	29	452	1	421	7e-64	218	COG0507	L					ATP-dependent exoDNAse (exonuclease V), alpha subunit - helicase superfamily I member
20150728-5_normC5K20_03940	gnl|CDD|227603	22.64	159	113	1	45	193	43	201	2e-10	56.2	COG5278	T					Predicted periplasmic ligand-binding sensor domain
20150728-5_normC5K20_03950	gnl|CDD|223715	26.21	145	98	5	102	242	109	248	4e-09	53.6	COG0642	T					Signal transduction histidine kinase
20150728-5_normC5K20_03960	gnl|CDD|225581	31.8	261	142	7	62	319	1	228	1e-34	126	COG3039	L					Transposase and inactivated derivatives, IS5 family
20150728-5_normC5K20_03970	gnl|CDD|224200	38	50	31	0	1	50	48	97	6e-11	53.4	COG1281	O					Disulfide bond chaperones of the HSP33 family
20150728-5_normC5K20_03980	gnl|CDD|224200	37.38	206	116	4	3	202	84	282	2e-55	178	COG1281	O					Disulfide bond chaperones of the HSP33 family
20150728-5_normC5K20_03990	gnl|CDD|224200	36.79	106	60	3	3	102	84	188	2e-17	73.5	COG1281	O					Disulfide bond chaperones of the HSP33 family
20150728-5_normC5K20_04000	gnl|CDD|224200	38	50	31	0	1	50	48	97	6e-11	53.4	COG1281	O					Disulfide bond chaperones of the HSP33 family
20150728-5_normC5K20_04020	gnl|CDD|225207	36.7	188	108	1	1	188	82	258	7e-75	228	COG2326	S					Uncharacterized conserved protein
20150728-5_normC5K20_04030	gnl|CDD|224544	22.46	236	151	5	194	427	438	643	9e-15	73.4	COG1629	P					Outer membrane receptor proteins, mostly Fe transport
20150728-5_normC5K20_04050	gnl|CDD|223476	47.56	307	150	3	1	307	76	371	1e-121	355	COG0399	M					Predicted pyridoxal phosphate-dependent enzyme apparently involved in regulation of cell wall biogenesis
20150728-5_normC5K20_04060	gnl|CDD|225059	43.72	199	93	2	16	210	36	219	2e-69	212	COG2148	M					Sugar transferases involved in lipopolysaccharide synthesis
20150728-5_normC5K20_04070	gnl|CDD|223532	20.13	154	104	7	154	300	12	153	0.0006	37.3	COG0456	R					Acetyltransferases
20150728-5_normC5K20_04080	gnl|CDD|223188	42.86	56	32	0	38	93	125	180	2e-11	58	COG0110	R					Acetyltransferase (isoleucine patch superfamily)
20150728-5_normC5K20_04090	gnl|CDD|224011	29.2	274	172	6	22	295	3	254	3e-44	157	COG1086	M	G				Predicted nucleoside-diphosphate sugar epimerases
20150728-5_normC5K20_04100	gnl|CDD|224250	35.9	468	281	8	25	492	191	639	2e-123	379	COG1331	O					Highly conserved protein containing a thioredoxin domain
20150728-5_normC5K20_04120	gnl|CDD|225038	46.88	96	51	0	11	106	12	107	1e-35	117	COG2127	S					Uncharacterized conserved protein
20150728-5_normC5K20_04130	gnl|CDD|223616	39.02	246	125	4	1	243	1	224	1e-72	236	COG0542	O					ATPases with chaperone activity, ATP-binding subunit
20150728-5_normC5K20_04170	gnl|CDD|223168	59.09	44	18	0	1	44	16	59	9e-17	68	COG0090	J					Ribosomal protein L2
20150728-5_normC5K20_04180	gnl|CDD|223167	38.38	99	47	7	8	101	4	93	4e-16	66.8	COG0089	J					Ribosomal protein L23
20150728-5_normC5K20_04190	gnl|CDD|223166	49.7	169	78	4	3	167	32	197	4e-51	166	COG0088	J					Ribosomal protein L4
20150728-5_normC5K20_04210	gnl|CDD|224054	32.69	312	181	7	18	323	5	293	5e-81	248	COG1131	V					ABC-type multidrug transport system, ATPase component
20150728-5_normC5K20_04260	gnl|CDD|227308	68.25	63	20	0	13	75	234	296	2e-32	113	COG4974	L					Site-specific recombinase XerD
20150728-5_normC5K20_04280	gnl|CDD|227121	21.05	209	131	8	9	206	1	186	8e-09	51.7	COG4782	S					Uncharacterized protein conserved in bacteria
20150728-5_normC5K20_04290	gnl|CDD|227308	68.25	63	20	0	13	75	234	296	2e-32	113	COG4974	L					Site-specific recombinase XerD
20150728-5_normC5K20_04310	gnl|CDD|223533	32.35	102	68	1	91	191	166	267	2e-05	41.8	COG0457	R					FOG: TPR repeat
20150728-5_normC5K20_04370	gnl|CDD|224117	15.51	303	225	10	205	484	178	472	0.0002	41.2	COG1196	D					Chromosome segregation ATPases
20150728-5_normC5K20_04390	gnl|CDD|226986	38.01	171	99	4	7	174	1	167	7e-45	158	COG4639	R					Predicted kinase
20150728-5_normC5K20_04430	gnl|CDD|223914	33.67	294	188	3	1	290	72	362	1e-28	110	COG0845	M					Membrane-fusion protein
20150728-5_normC5K20_04440	gnl|CDD|226220	46.06	165	88	1	1	165	1	164	2e-63	208	COG3696	P					Putative silver efflux pump
20150728-5_normC5K20_04450	gnl|CDD|223585	37.84	37	21	1	17	53	66	100	0.007	29.3	COG0511	I					Biotin carboxyl carrier protein
20150728-5_normC5K20_04460	gnl|CDD|223955	42.86	119	65	3	1	118	141	257	1e-27	101	COG1024	I					Enoyl-CoA hydratase/carnithine racemase
20150728-5_normC5K20_04470	gnl|CDD|224455	19.55	312	217	6	15	322	163	444	3e-15	73.3	COG1538	M	U				Outer membrane protein
20150728-5_normC5K20_04480	gnl|CDD|225109	40.56	180	104	2	206	383	1	179	6e-50	166	COG2199	T					FOG: GGDEF domain
20150728-5_normC5K20_04550	gnl|CDD|224717	35.19	216	128	5	1	210	186	395	9e-47	158	COG1804	C					Predicted acyl-CoA transferases/carnitine dehydratase
20150728-5_normC5K20_04560	gnl|CDD|223261	34.17	240	145	5	4	232	6	243	2e-38	137	COG0183	I					Acetyl-CoA acetyltransferase
20150728-5_normC5K20_04580	gnl|CDD|224113	33.76	157	87	4	1	156	2	142	1e-22	89.1	COG1192	D					ATPases involved in chromosome partitioning
20150728-5_normC5K20_04600	gnl|CDD|227335	27.44	266	172	8	166	422	36	289	5e-16	77.1	COG5002	T					Signal transduction histidine kinase
20150728-5_normC5K20_04610	gnl|CDD|225340	63.9	482	162	6	47	523	8	482	0	689	COG2719	S					Uncharacterized conserved protein
20150728-5_normC5K20_04620	gnl|CDD|225196	33.93	56	36	1	46	101	13	67	6e-07	41.2	COG2314	S					Predicted membrane protein
20150728-5_normC5K20_04630	gnl|CDD|223423	20.15	134	91	2	4	121	3	136	8e-08	44.8	COG0346	E					Lactoylglutathione lyase and related lyases
20150728-5_normC5K20_04650	gnl|CDD|223713	44.58	83	46	0	1	83	15	97	3e-14	64.5	COG0640	K					Predicted transcriptional regulators
20150728-5_normC5K20_04660	gnl|CDD|225209	28.85	104	72	1	1	102	2	105	1e-22	84.3	COG2329	R					Uncharacterized enzyme involved in biosynthesis of extracellular polysaccharides
20150728-5_normC5K20_04680	gnl|CDD|227299	40.24	164	98	0	1	164	45	208	6e-40	139	COG4964	U					Flp pilus assembly protein, secretin CpaC
20150728-5_normC5K20_04700	gnl|CDD|227136	33.46	517	308	11	1	500	28	525	1e-113	347	COG4799	I					Acetyl-CoA carboxylase, carboxyltransferase component (subunits alpha and beta)
20150728-5_normC5K20_04710	gnl|CDD|224332	29.55	247	168	3	25	268	1	244	3e-36	130	COG1414	K					Transcriptional regulator
20150728-5_normC5K20_04720	gnl|CDD|227111	38.18	55	34	0	12	66	584	638	2e-11	56.5	COG4770	I					Acetyl/propionyl-CoA carboxylase, alpha subunit
20150728-5_normC5K20_04730	gnl|CDD|224977	47.39	287	148	3	31	314	22	308	1e-116	351	COG2066	E					Glutaminase
20150728-5_normC5K20_04740	gnl|CDD|225039	21.49	121	91	2	53	169	57	177	2e-10	54.1	COG2128	S					Uncharacterized conserved protein
20150728-5_normC5K20_04760	gnl|CDD|224462	28.07	114	74	4	1	107	11	123	3e-13	60	COG1545	R					Predicted nucleic-acid-binding protein containing a Zn-ribbon
20150728-5_normC5K20_04810	gnl|CDD|224439	39.47	152	91	1	7	158	2	152	1e-42	139	COG1522	K					Transcriptional regulators
20150728-5_normC5K20_04830	gnl|CDD|226664	20.6	301	154	9	196	493	366	584	3e-17	81.7	COG4206	H					Outer membrane cobalamin receptor protein
20150728-5_normC5K20_04850	gnl|CDD|226889	17.44	86	70	1	15	99	353	438	2e-05	39.4	COG4487	S					Uncharacterized protein conserved in bacteria
20150728-5_normC5K20_04860	gnl|CDD|225207	59.88	167	58	1	91	248	23	189	7e-80	242	COG2326	S					Uncharacterized conserved protein
20150728-5_normC5K20_04870	gnl|CDD|225201	30.28	142	91	5	71	204	288	429	1e-11	60.1	COG2319	R					FOG: WD40 repeat
20150728-5_normC5K20_04880	gnl|CDD|223350	43.48	46	26	0	10	55	7	52	1e-12	59.1	COG0272	L					NAD-dependent DNA ligase (contains BRCT domain type II)
20150728-5_normC5K20_04890	gnl|CDD|223261	44.32	361	175	12	76	426	48	392	1e-107	324	COG0183	I					Acetyl-CoA acetyltransferase
20150728-5_normC5K20_04900	gnl|CDD|224011	49.64	419	204	3	4	419	157	571	0	540	COG1086	M	G				Predicted nucleoside-diphosphate sugar epimerases
20150728-5_normC5K20_04910	gnl|CDD|224522	47.73	44	23	0	11	54	2	45	1e-09	49.3	COG1606	R					ATP-utilizing enzymes of the PP-loop superfamily
20150728-5_normC5K20_04920	gnl|CDD|224169	38.46	286	167	6	77	357	7	288	5e-82	258	COG1249	C					Pyruvate/2-oxoglutarate dehydrogenase complex, dihydrolipoamide dehydrogenase (E3) component, and related enzymes
20150728-5_normC5K20_04930	gnl|CDD|225328	50	24	12	0	1	24	3	26	7e-07	39.3	COG2608	P					Copper chaperone
20150728-5_normC5K20_04940	gnl|CDD|223633	39.44	180	105	2	1	178	111	288	4e-35	125	COG0559	E					Branched-chain amino acid ABC-type transport system, permease components
20150728-5_normC5K20_04960	gnl|CDD|223146	42.71	597	315	11	1	593	172	745	3e-177	521	COG0068	O					Hydrogenase maturation factor
20150728-5_normC5K20_04970	gnl|CDD|223864	34.38	64	24	3	116	177	199	246	7e-06	42.3	COG0793	M					Periplasmic protease
20150728-5_normC5K20_04980	gnl|CDD|223701	26.38	326	234	4	2	323	18	341	5e-44	155	COG0628	R					Predicted permease
20150728-5_normC5K20_05000	gnl|CDD|224871	34.22	415	220	9	38	445	7	375	2e-94	291	COG1960	I					Acyl-CoA dehydrogenases
20150728-5_normC5K20_05010	gnl|CDD|223395	37.97	482	261	10	6	477	35	488	1e-126	380	COG0318	I	Q				Acyl-CoA synthetases (AMP-forming)/AMP-acid ligases II
20150728-5_normC5K20_05030	gnl|CDD|227122	22.29	166	103	5	47	208	320	463	0.002	37	COG4783	R					Putative Zn-dependent protease, contains TPR repeats
20150728-5_normC5K20_05090	gnl|CDD|225329	66.06	492	161	4	2	492	378	864	0	776	COG2609	C					Pyruvate dehydrogenase complex, dehydrogenase (E1) component
20150728-5_normC5K20_05100	gnl|CDD|225613	21.5	214	147	5	48	249	156	360	0.0001	40.4	COG3071	H					Uncharacterized enzyme of heme biosynthesis
20150728-5_normC5K20_05120	gnl|CDD|224455	27.78	144	103	1	7	150	301	443	7e-14	66.3	COG1538	M	U				Outer membrane protein
20150728-5_normC5K20_05140	gnl|CDD|224455	29.85	67	47	0	2	68	256	322	0.001	32.8	COG1538	M	U				Outer membrane protein
20150728-5_normC5K20_05150	gnl|CDD|226166	30.43	161	92	5	3	162	3	144	1e-15	69.2	COG3640	D					CO dehydrogenase maturation factor
20150728-5_normC5K20_05180	gnl|CDD|224786	29.17	48	31	2	20	66	32	77	0.005	36.6	COG1874	G					Beta-galactosidase
20150728-5_normC5K20_05190	gnl|CDD|225121	25.95	158	110	2	81	231	66	223	3e-08	51.1	COG2211	G					Na+/melibiose symporter and related transporters
20150728-5_normC5K20_05200	gnl|CDD|225121	18.6	344	233	10	81	407	66	379	2e-08	53	COG2211	G					Na+/melibiose symporter and related transporters
20150728-5_normC5K20_05240	gnl|CDD|225750	44.12	68	36	1	13	78	601	668	4e-10	54.9	COG3209	M					Rhs family protein
20150728-5_normC5K20_05300	gnl|CDD|224120	38.49	252	136	4	31	263	7	258	7e-60	200	COG1199	K	L				Rad3-related DNA helicases
20150728-5_normC5K20_05310	gnl|CDD|224306	27.94	68	43	2	99	166	55	116	0.002	33.7	COG1388	M					FOG: LysM repeat
20150728-5_normC5K20_05320	gnl|CDD|226927	29.87	77	52	1	232	306	113	189	0.003	35.9	COG4555	C	P				ABC-type Na+ transport system, ATPase component
20150728-5_normC5K20_05340	gnl|CDD|226717	47.62	294	152	2	1	294	80	371	4e-110	329	COG4267	S					Predicted membrane protein
20150728-5_normC5K20_05350	gnl|CDD|226717	53	100	47	0	2	101	355	454	7e-32	114	COG4267	S					Predicted membrane protein
20150728-5_normC5K20_05360	gnl|CDD|225464	27.5	80	57	1	38	117	190	268	1e-05	40.8	COG2912	S					Uncharacterized conserved protein
20150728-5_normC5K20_05370	gnl|CDD|225281	25	80	58	1	174	253	339	416	0.002	36.6	COG2425	R					Uncharacterized protein containing a von Willebrand factor type A (vWA) domain
20150728-5_normC5K20_05380	gnl|CDD|225281	25	80	58	1	47	126	339	416	0.0002	38.1	COG2425	R					Uncharacterized protein containing a von Willebrand factor type A (vWA) domain
20150728-5_normC5K20_05390	gnl|CDD|226702	41.53	118	69	0	312	429	502	619	3e-24	103	COG4251	T					Bacteriophytochrome (light-regulated signal transduction histidine kinase)
20150728-5_normC5K20_05400	gnl|CDD|223589	32.79	183	110	6	45	222	2	176	9e-28	107	COG0515	R	T	K	L		Serine/threonine protein kinase
20150728-5_normC5K20_05430	gnl|CDD|223589	32.79	183	110	6	66	243	2	176	1e-27	107	COG0515	R	T	K	L		Serine/threonine protein kinase
20150728-5_normC5K20_05460	gnl|CDD|226700	23.38	154	105	5	1	149	111	256	7e-08	47.9	COG4249	R					Uncharacterized protein containing caspase domain
20150728-5_normC5K20_05490	gnl|CDD|223968	55.16	368	146	3	1	367	172	521	2e-177	529	COG1038	C					Pyruvate carboxylase
20150728-5_normC5K20_05500	gnl|CDD|223594	33.48	230	142	6	2	227	183	405	4e-55	181	COG0520	E					Selenocysteine lyase
20150728-5_normC5K20_05510	gnl|CDD|224154	31.2	125	80	3	8	130	6	126	2e-19	81.3	COG1233	Q					Phytoene dehydrogenase and related proteins
20150728-5_normC5K20_05530	gnl|CDD|223755	34.09	88	57	1	1	88	56	142	1e-16	71.3	COG0683	E					ABC-type branched-chain amino acid transport systems, periplasmic component
20150728-5_normC5K20_05550	gnl|CDD|223755	38.03	71	38	1	20	84	1	71	2e-10	53.6	COG0683	E					ABC-type branched-chain amino acid transport systems, periplasmic component
20150728-5_normC5K20_05560	gnl|CDD|225669	26	100	57	5	111	198	588	682	0.001	36.2	COG3127	Q					Predicted ABC-type transport system involved in lysophospholipase L1 biosynthesis, permease component
20150728-5_normC5K20_05580	gnl|CDD|223160	41.94	93	54	0	4	96	9	101	2e-29	107	COG0082	E					Chorismate synthase
20150728-5_normC5K20_05590	gnl|CDD|223206	36.01	311	172	8	10	313	13	303	3e-74	235	COG0128	E					5-enolpyruvylshikimate-3-phosphate synthase
20150728-5_normC5K20_05680	gnl|CDD|225750	20.04	529	341	15	677	1149	1	503	9e-11	63	COG3209	M					Rhs family protein
20150728-5_normC5K20_05720	gnl|CDD|227372	35.35	215	123	3	77	277	28	240	7e-53	178	COG5039	G	M				Exopolysaccharide biosynthesis protein
20150728-5_normC5K20_05750	gnl|CDD|224537	35.9	78	50	0	17	94	135	212	1e-22	86.7	COG1622	C					Heme/copper-type cytochrome/quinol oxidases, subunit 2
20150728-5_normC5K20_05760	gnl|CDD|225117	28	50	36	0	12	61	27	76	0.001	32.9	COG2207	K					AraC-type DNA-binding domain-containing proteins
20150728-5_normC5K20_05770	gnl|CDD|225361	25.96	235	152	5	37	264	13	232	5e-23	92.7	COG2801	L					Transposase and inactivated derivatives
20150728-5_normC5K20_05790	gnl|CDD|224423	23.6	161	106	5	2	148	458	615	2e-12	61.8	COG1506	E					Dipeptidyl aminopeptidases/acylaminoacyl-peptidases
20150728-5_normC5K20_05800	gnl|CDD|224879	49.61	258	124	3	1	254	1	256	2e-93	277	COG1968	V					Uncharacterized bacitracin resistance protein
20150728-5_normC5K20_05810	gnl|CDD|224228	28.76	153	109	0	22	174	1	153	2e-16	71.5	COG1309	K					Transcriptional regulator
20150728-5_normC5K20_05820	gnl|CDD|224274	30.43	207	123	9	40	240	4	195	1e-36	130	COG1355	R					Predicted dioxygenase
20150728-5_normC5K20_05880	gnl|CDD|226220	42.65	272	143	2	1	270	288	548	4e-86	276	COG3696	P					Putative silver efflux pump
20150728-5_normC5K20_05890	gnl|CDD|226220	30.65	124	86	0	1	124	524	647	6e-27	106	COG3696	P					Putative silver efflux pump
20150728-5_normC5K20_05910	gnl|CDD|223589	29.93	137	84	4	4	128	137	273	4e-17	74.4	COG0515	R	T	K	L		Serine/threonine protein kinase
20150728-5_normC5K20_05920	gnl|CDD|227840	28.85	52	34	1	18	66	3	54	0.0003	38.4	COG5553	R					Predicted metal-dependent enzyme of the double-stranded beta helix superfamily
20150728-5_normC5K20_05930	gnl|CDD|224871	27.18	390	266	8	39	424	13	388	3e-52	180	COG1960	I					Acyl-CoA dehydrogenases
20150728-5_normC5K20_05940	gnl|CDD|225052	32.16	342	207	7	25	357	11	336	1e-65	212	COG2141	C					Coenzyme F420-dependent N5,N10-methylene tetrahydromethanopterin reductase and related flavin-dependent oxidoreductases
20150728-5_normC5K20_05970	gnl|CDD|224919	41.52	342	194	4	4	340	2	342	1e-100	301	COG2008	E					Threonine aldolase
20150728-5_normC5K20_05990	gnl|CDD|223085	45.25	179	88	6	1	177	194	364	7e-53	176	COG0006	E					Xaa-Pro aminopeptidase
20150728-5_normC5K20_06000	gnl|CDD|223652	39.09	110	65	1	14	121	1	110	9e-34	120	COG0579	R					Predicted dehydrogenase
20150728-5_normC5K20_06010	gnl|CDD|224228	36.51	63	40	0	1	63	3	65	9e-16	66.5	COG1309	K					Transcriptional regulator
20150728-5_normC5K20_06040	gnl|CDD|224228	36.51	63	40	0	1	63	3	65	9e-16	66.5	COG1309	K					Transcriptional regulator
20150728-5_normC5K20_06050	gnl|CDD|223201	27.97	118	75	5	38	152	22	132	9e-09	50.1	COG0123	B	Q				Deacetylases, including yeast histone deacetylase and acetoin utilization protein
20150728-5_normC5K20_06060	gnl|CDD|224173	35.16	91	59	0	10	100	4	94	3e-15	68.1	COG1253	R					Hemolysins and related proteins containing CBS domains
20150728-5_normC5K20_06100	gnl|CDD|224182	24.64	280	173	14	10	269	53	314	4e-26	102	COG1262	S					Uncharacterized conserved protein
20150728-5_normC5K20_06120	gnl|CDD|225605	25	120	87	1	33	152	14	130	4e-11	57.4	COG3063	N	U				Tfp pilus assembly protein PilF
20150728-5_normC5K20_06130	gnl|CDD|223783	26.8	153	112	0	5	157	6	158	5e-16	69.2	COG0711	C					F0F1-type ATP synthase, subunit b
20150728-5_normC5K20_06140	gnl|CDD|223709	47.06	34	18	0	1	34	39	72	0.003	29.1	COG0636	C					F0F1-type ATP synthase, subunit c/Archaeal/vacuolar-type H+-ATPase, subunit K
20150728-5_normC5K20_06160	gnl|CDD|223528	36	200	118	5	1	194	116	311	1e-46	156	COG0451	M	G				Nucleoside-diphosphate-sugar epimerases
20150728-5_normC5K20_06240	gnl|CDD|225136	31.69	183	100	5	39	198	45	225	4e-25	98.5	COG2226	H					Methylase involved in ubiquinone/menaquinone biosynthesis
20150728-5_normC5K20_06250	gnl|CDD|225371	17.33	202	147	6	118	313	195	382	0.0004	39.1	COG2814	G					Arabinose efflux permease
20150728-5_normC5K20_06280	gnl|CDD|224929	29.13	103	66	3	7	108	9	105	4e-11	53.8	COG2018	R					Uncharacterized distant relative of homeotic protein bithoraxoid
20150728-5_normC5K20_06300	gnl|CDD|225112	24.43	221	141	3	9	225	33	231	2e-07	47.9	COG2202	T					FOG: PAS/PAC domain
20150728-5_normC5K20_06310	gnl|CDD|225747	21.43	336	224	5	1	335	160	456	1e-24	101	COG3206	M					Uncharacterized protein involved in exopolysaccharide biosynthesis
20150728-5_normC5K20_06320	gnl|CDD|223541	38.5	213	120	6	53	256	380	590	5e-47	164	COG0465	O					ATP-dependent Zn proteases
20150728-5_normC5K20_06330	gnl|CDD|223541	51.61	31	15	0	1	31	345	375	1e-06	42.3	COG0465	O					ATP-dependent Zn proteases
20150728-5_normC5K20_06340	gnl|CDD|224082	41.91	136	78	1	1	136	305	439	2e-43	147	COG1160	R					Predicted GTPases
20150728-5_normC5K20_06350	gnl|CDD|223421	43.2	206	104	3	1	202	4	200	6e-52	167	COG0344	S					Predicted membrane protein
20150728-5_normC5K20_06370	gnl|CDD|223136	43.29	164	92	1	24	187	5	167	9e-63	207	COG0058	G					Glucan phosphorylase
20150728-5_normC5K20_06380	gnl|CDD|223626	58.51	188	73	1	1	188	157	339	6e-95	280	COG0552	U					Signal recognition particle GTPase
20150728-5_normC5K20_06400	gnl|CDD|224455	23.38	154	94	2	70	221	47	178	9e-05	40.2	COG1538	M	U				Outer membrane protein
20150728-5_normC5K20_06410	gnl|CDD|225972	29.41	102	67	3	6	107	41	137	2e-17	71.2	COG3439	S					Uncharacterized conserved protein
20150728-5_normC5K20_06450	gnl|CDD|223390	42.5	280	149	3	2	280	4	272	9e-107	312	COG0313	R					Predicted methyltransferases
20150728-5_normC5K20_06460	gnl|CDD|224879	41.64	269	148	5	6	272	4	265	9e-75	230	COG1968	V					Uncharacterized bacitracin resistance protein
20150728-5_normC5K20_06480	gnl|CDD|223715	28.92	83	57	2	2	83	177	258	3e-09	50.5	COG0642	T					Signal transduction histidine kinase
20150728-5_normC5K20_06490	gnl|CDD|223715	26.21	145	98	5	102	242	109	248	3e-09	54.4	COG0642	T					Signal transduction histidine kinase
20150728-5_normC5K20_06520	gnl|CDD|223389	31.32	182	111	6	195	373	132	302	5e-26	105	COG0312	R					Predicted Zn-dependent proteases and their inactivated homologs
20150728-5_normC5K20_06530	gnl|CDD|223389	39.22	51	29	2	8	56	301	351	7e-07	42.3	COG0312	R					Predicted Zn-dependent proteases and their inactivated homologs
20150728-5_normC5K20_06550	gnl|CDD|225269	23.42	111	76	5	17	125	1	104	3e-06	42.8	COG2405	R					Predicted nucleic acid-binding protein, contains PIN domain
20150728-5_normC5K20_06570	gnl|CDD|223451	36.5	137	80	1	1	130	409	545	1e-50	167	COG0374	C					Ni,Fe-hydrogenase I large subunit
20150728-5_normC5K20_06600	gnl|CDD|223752	40.74	27	16	0	16	42	4	30	9e-06	37.3	COG0680	C					Ni,Fe-hydrogenase maturation factor
20150728-5_normC5K20_06610	gnl|CDD|227859	52.56	78	30	3	1	72	27	103	2e-16	66.7	COG5572	S					Predicted integral membrane protein
20150728-5_normC5K20_06620	gnl|CDD|224666	25.4	248	137	6	28	268	12	218	1e-39	140	COG1752	R					Predicted esterase of the alpha-beta hydrolase superfamily
20150728-5_normC5K20_06630	gnl|CDD|224457	43.87	155	87	0	2	156	98	252	4e-56	177	COG1540	R					Uncharacterized proteins, homologs of lactam utilization protein B
20150728-5_normC5K20_06640	gnl|CDD|223585	27.7	148	82	5	6	137	1	139	0.0001	37.4	COG0511	I					Biotin carboxyl carrier protein
20150728-5_normC5K20_06660	gnl|CDD|226719	39.35	338	192	3	1	325	27	364	5e-109	323	COG4269	S					Predicted membrane protein
20150728-5_normC5K20_06670	gnl|CDD|225353	29.33	75	49	3	106	176	10	84	0.0008	36.8	COG2755	E					Lysophospholipase L1 and related esterases
20150728-5_normC5K20_06690	gnl|CDD|227140	57.5	160	68	0	1	160	3	162	3e-71	213	COG4803	S					Predicted membrane protein
20150728-5_normC5K20_06710	gnl|CDD|223589	34.03	288	168	9	62	333	1	282	4e-54	186	COG0515	R	T	K	L		Serine/threonine protein kinase
20150728-5_normC5K20_06720	gnl|CDD|223544	65.96	282	85	5	11	289	6	279	2e-122	353	COG0468	L					RecA/RadA recombinase
20150728-5_normC5K20_06750	gnl|CDD|224346	32.44	447	254	9	10	412	169	611	8e-96	312	COG1429	H					Cobalamin biosynthesis protein CobN and related Mg-chelatases
20150728-5_normC5K20_06770	gnl|CDD|227308	31.6	269	157	10	3	256	26	282	5e-36	129	COG4974	L					Site-specific recombinase XerD
20150728-5_normC5K20_06780	gnl|CDD|226077	28.87	284	181	4	34	310	28	297	6e-25	100	COG3547	L					Transposase and inactivated derivatives
20150728-5_normC5K20_06790	gnl|CDD|226708	39.58	48	29	0	1	48	306	353	1e-13	60.7	COG4257	V					Streptogramin lyase
20150728-5_normC5K20_06800	gnl|CDD|224900	29.41	153	103	3	33	182	88	238	4e-05	40.1	COG1989	N	O	U			Type II secretory pathway, prepilin signal peptidase PulO and related peptidases
20150728-5_normC5K20_06810	gnl|CDD|226708	46.36	151	80	1	1	150	180	330	6e-65	202	COG4257	V					Streptogramin lyase
20150728-5_normC5K20_06820	gnl|CDD|223715	50.77	65	32	0	2	66	270	334	7e-27	98.3	COG0642	T					Signal transduction histidine kinase
20150728-5_normC5K20_06830	gnl|CDD|225971	35.29	255	146	5	5	244	16	266	2e-44	152	COG3437	K	T				Response regulator containing a CheY-like receiver domain and an HD-GYP domain
20150728-5_normC5K20_06850	gnl|CDD|226143	29.48	173	102	4	21	191	211	365	7e-23	91.7	COG3616	E					Predicted amino acid aldolase or racemase
20150728-5_normC5K20_06860	gnl|CDD|223163	25.22	341	201	14	1	316	18	329	2e-33	129	COG0085	K					DNA-directed RNA polymerase, beta subunit/140 kD subunit
20150728-5_normC5K20_06880	gnl|CDD|223669	18.73	267	179	7	25	253	16	282	1e-11	60.4	COG0596	R					Predicted hydrolases or acyltransferases (alpha/beta hydrolase superfamily)
20150728-5_normC5K20_06900	gnl|CDD|227343	26.04	96	67	2	29	122	96	189	0.001	35.1	COG5010	U					Flp pilus assembly protein TadD, contains TPR repeats
20150728-5_normC5K20_06910	gnl|CDD|223193	35.03	294	176	6	6	295	2	284	2e-73	228	COG0115	E	H				Branched-chain amino acid aminotransferase/4-amino-4-deoxychorismate lyase
20150728-5_normC5K20_06930	gnl|CDD|227924	22.28	184	121	7	15	192	44	211	0.006	33.7	COG5637	S					Predicted integral membrane protein
20150728-5_normC5K20_06940	gnl|CDD|223657	31.17	77	49	2	68	143	182	255	8e-07	44.1	COG0584	C					Glycerophosphoryl diester phosphodiesterase
20150728-5_normC5K20_06970	gnl|CDD|224893	51.39	144	65	2	141	284	1	139	3e-65	215	COG1982	E					Arginine/lysine/ornithine decarboxylases
20150728-5_normC5K20_06980	gnl|CDD|223647	45.33	289	143	4	10	297	4	278	2e-94	295	COG0574	G					Phosphoenolpyruvate synthase/pyruvate phosphate dikinase
20150728-5_normC5K20_07000	gnl|CDD|223466	54.55	220	97	2	2	219	1	219	3e-95	283	COG0389	L					Nucleotidyltransferase/DNA polymerase involved in DNA repair
20150728-5_normC5K20_07020	gnl|CDD|226654	26.67	225	135	5	174	397	345	540	2e-20	90.5	COG4191	T					Signal transduction histidine kinase regulating C4-dicarboxylate transport system
20150728-5_normC5K20_07030	gnl|CDD|227115	36	50	29	1	292	341	551	597	0.002	37.5	COG4774	P					Outer membrane receptor for monomeric catechols
20150728-5_normC5K20_07060	gnl|CDD|224268	41.12	214	122	1	1	214	11	220	2e-68	212	COG1349	K	G				Transcriptional regulators of sugar metabolism
20150728-5_normC5K20_07080	gnl|CDD|223681	38.87	494	268	9	56	546	9	471	9e-119	362	COG0608	L					Single-stranded DNA-specific exonuclease
20150728-5_normC5K20_07090	gnl|CDD|224775	35.16	91	59	0	25	115	4	94	6e-27	95.4	COG1862	U					Preprotein translocase subunit YajC
20150728-5_normC5K20_07100	gnl|CDD|223420	57.32	321	136	1	4	323	44	364	3e-169	477	COG0343	J					Queuine/archaeosine tRNA-ribosyltransferase
20150728-5_normC5K20_07110	gnl|CDD|223343	39.63	323	157	5	51	359	40	338	2e-69	222	COG0265	O					Trypsin-like serine proteases, typically periplasmic, contain C-terminal PDZ domain
20150728-5_normC5K20_07120	gnl|CDD|223816	45.45	231	121	4	3	231	2	229	3e-85	254	COG0745	T	K				Response regulators consisting of a CheY-like receiver domain and a winged-helix DNA-binding domain
20150728-5_normC5K20_07130	gnl|CDD|224610	32.52	452	269	9	2	445	1	424	5e-76	245	COG1696	M					Predicted membrane protein involved in D-alanine export
20150728-5_normC5K20_07180	gnl|CDD|227296	40	50	30	0	1	50	24	73	2e-07	45.9	COG4961	U					Flp pilus assembly protein TadG
20150728-5_normC5K20_07210	gnl|CDD|224117	39.81	108	55	2	1	98	1	108	2e-27	104	COG1196	D					Chromosome segregation ATPases
20150728-5_normC5K20_07230	gnl|CDD|223400	27.89	355	212	7	1	354	235	546	1e-48	172	COG0323	L					DNA mismatch repair enzyme (predicted ATPase)
20150728-5_normC5K20_07260	gnl|CDD|225067	52.22	90	42	1	17	106	100	188	2e-30	107	COG2156	P					K+-transporting ATPase, c chain
20150728-5_normC5K20_07290	gnl|CDD|223523	32.41	108	59	2	15	108	46	153	7e-08	49.9	COG0446	R					Uncharacterized NAD(FAD)-dependent dehydrogenases
20150728-5_normC5K20_07300	gnl|CDD|224394	32.47	231	146	6	1	225	2	228	1e-43	149	COG1477	H					Membrane-associated lipoprotein involved in thiamine biosynthesis
20150728-5_normC5K20_07310	gnl|CDD|223425	27.82	133	87	3	2	125	122	254	4e-11	57.5	COG0348	C					Polyferredoxin
20150728-5_normC5K20_07400	gnl|CDD|226101	26.45	121	62	5	42	140	13	128	0.005	34.5	COG3571	R					Predicted hydrolase of the alpha/beta-hydrolase fold
20150728-5_normC5K20_07430	gnl|CDD|223515	32.53	83	54	2	1	83	274	354	2e-12	59.2	COG0438	M					Glycosyltransferase
20150728-5_normC5K20_07460	gnl|CDD|223558	55.38	316	126	4	4	318	2	303	6e-153	434	COG0482	J					Predicted tRNA(5-methylaminomethyl-2-thiouridylate) methyltransferase, contains the PP-loop ATPase domain
20150728-5_normC5K20_07490	gnl|CDD|226345	51.15	131	64	0	2	132	6	136	3e-49	154	COG3824	S					Uncharacterized protein conserved in bacteria
20150728-5_normC5K20_07500	gnl|CDD|225581	30.77	104	69	1	2	105	130	230	2e-07	44.5	COG3039	L					Transposase and inactivated derivatives, IS5 family
20150728-5_normC5K20_07520	gnl|CDD|224161	23.3	176	96	11	16	163	81	245	3e-05	40	COG1240	H					Mg-chelatase subunit ChlD
20150728-5_normC5K20_07530	gnl|CDD|225371	24.77	214	150	2	23	225	12	225	2e-13	68.4	COG2814	G					Arabinose efflux permease
20150728-5_normC5K20_07560	gnl|CDD|226225	28.95	38	26	1	1	37	1	38	1e-05	35.4	COG3702	U					Type IV secretory pathway, VirB3 components
20150728-5_normC5K20_07570	gnl|CDD|223660	36.86	350	179	4	3	342	143	460	6e-103	328	COG0587	L					DNA polymerase III, alpha subunit
20150728-5_normC5K20_07580	gnl|CDD|224055	33.91	407	262	4	10	416	1	400	4e-89	281	COG1132	V					ABC-type multidrug transport system, ATPase and permease components
20150728-5_normC5K20_07590	gnl|CDD|223834	31.43	385	256	3	1	385	5	381	2e-106	319	COG0763	M					Lipid A disaccharide synthetase
20150728-5_normC5K20_07600	gnl|CDD|225136	42.92	240	127	4	10	248	8	238	6e-83	249	COG2226	H					Methylase involved in ubiquinone/menaquinone biosynthesis
20150728-5_normC5K20_07620	gnl|CDD|226106	24.37	119	62	7	181	283	101	207	4e-05	41.2	COG3577	R					Predicted aspartyl protease
20150728-5_normC5K20_07640	gnl|CDD|226717	61.54	78	30	0	1	78	1	78	6e-26	97.1	COG4267	S					Predicted membrane protein
20150728-5_normC5K20_07650	gnl|CDD|223515	31.46	213	131	4	1	209	177	378	2e-33	123	COG0438	M					Glycosyltransferase
20150728-5_normC5K20_07660	gnl|CDD|225107	41.82	55	32	0	5	59	149	203	1e-14	63.5	COG2197	T	K				Response regulator containing a CheY-like receiver domain and an HTH DNA-binding domain
20150728-5_normC5K20_07690	gnl|CDD|223816	35	100	64	1	1	99	130	229	3e-27	98.9	COG0745	T	K				Response regulators consisting of a CheY-like receiver domain and a winged-helix DNA-binding domain
20150728-5_normC5K20_07700	gnl|CDD|223816	47.25	91	43	2	1	86	52	142	3e-27	98.1	COG0745	T	K				Response regulators consisting of a CheY-like receiver domain and a winged-helix DNA-binding domain
20150728-5_normC5K20_07720	gnl|CDD|226687	23.21	56	43	0	16	71	135	190	0.003	32	COG4235	O					Cytochrome c biogenesis factor
20150728-5_normC5K20_07730	gnl|CDD|223343	38.64	44	27	0	59	102	74	117	0.002	34.9	COG0265	O					Trypsin-like serine proteases, typically periplasmic, contain C-terminal PDZ domain
20150728-5_normC5K20_07740	gnl|CDD|226687	23.21	56	43	0	16	71	135	190	0.003	32	COG4235	O					Cytochrome c biogenesis factor
20150728-5_normC5K20_07750	gnl|CDD|227335	25	332	220	10	51	366	36	354	1e-19	87.1	COG5002	T					Signal transduction histidine kinase
20150728-5_normC5K20_07780	gnl|CDD|223295	44.66	103	54	3	1	103	141	240	2e-26	97.3	COG0217	S					Uncharacterized conserved protein
20150728-5_normC5K20_07790	gnl|CDD|224170	49.39	164	83	0	1	164	1	164	4e-65	203	COG1250	I					3-hydroxyacyl-CoA dehydrogenase
20150728-5_normC5K20_07800	gnl|CDD|223605	31.52	257	158	5	27	277	17	261	3e-27	108	COG0531	E					Amino acid transporters
20150728-5_normC5K20_07810	gnl|CDD|223605	31.52	257	158	5	27	277	17	261	3e-27	108	COG0531	E					Amino acid transporters
20150728-5_normC5K20_07820	gnl|CDD|224170	49.39	164	83	0	1	164	1	164	4e-65	203	COG1250	I					3-hydroxyacyl-CoA dehydrogenase
20150728-5_normC5K20_07840	gnl|CDD|224153	33.07	257	160	6	40	294	198	444	4e-42	150	COG1232	H					Protoporphyrinogen oxidase
20150728-5_normC5K20_07850	gnl|CDD|224401	39.51	243	140	5	1	238	5	245	5e-53	172	COG1484	L					DNA replication protein
20150728-5_normC5K20_07880	gnl|CDD|224971	59.41	239	85	2	23	261	334	560	4e-105	317	COG2060	P					K+-transporting ATPase, A chain
20150728-5_normC5K20_07890	gnl|CDD|225126	57.14	49	21	0	13	61	2	50	1e-14	66.5	COG2216	P					High-affinity K+ transport system, ATPase chain B
20150728-5_normC5K20_07910	gnl|CDD|223085	19.86	146	106	4	200	345	49	183	9e-06	44.3	COG0006	E					Xaa-Pro aminopeptidase
20150728-5_normC5K20_07930	gnl|CDD|223229	49.52	105	48	2	9	113	1	100	7e-39	138	COG0151	F					Phosphoribosylamine-glycine ligase
20150728-5_normC5K20_07940	gnl|CDD|224971	59.41	239	85	2	20	258	334	560	1e-104	316	COG2060	P					K+-transporting ATPase, A chain
20150728-5_normC5K20_07950	gnl|CDD|225126	57.14	49	21	0	13	61	2	50	1e-14	66.1	COG2216	P					High-affinity K+ transport system, ATPase chain B
20150728-5_normC5K20_07960	gnl|CDD|224446	24.17	331	212	13	2	314	139	448	1e-32	126	COG1529	C					Aerobic-type carbon monoxide dehydrogenase, large subunit CoxL/CutL homologs
20150728-5_normC5K20_07980	gnl|CDD|225510	26.29	175	117	4	1	169	109	277	1e-07	47.6	COG2962	R					Predicted permeases
20150728-5_normC5K20_08000	gnl|CDD|224872	43.72	199	95	6	1	182	2	200	9e-44	145	COG1961	L					Site-specific recombinases, DNA invertase Pin homologs
20150728-5_normC5K20_08080	gnl|CDD|223776	38.54	205	123	1	1	205	4	205	1e-41	141	COG0704	P					Phosphate uptake regulator
20150728-5_normC5K20_08090	gnl|CDD|224042	75	116	29	0	31	146	138	253	8e-87	255	COG1117	P					ABC-type phosphate transport system, ATPase component
20150728-5_normC5K20_08130	gnl|CDD|223201	28.14	167	102	5	1	154	134	295	6e-26	99.8	COG0123	B	Q				Deacetylases, including yeast histone deacetylase and acetoin utilization protein
20150728-5_normC5K20_08150	gnl|CDD|224719	48.7	269	124	6	1	262	12	273	1e-107	314	COG1806	S					Uncharacterized protein conserved in bacteria
20150728-5_normC5K20_08160	gnl|CDD|224941	40.98	61	34	2	186	245	30	89	2e-08	49.8	COG2030	I					Acyl dehydratase
20150728-5_normC5K20_08180	gnl|CDD|226220	39.75	239	144	0	1	239	524	762	7e-72	239	COG3696	P					Putative silver efflux pump
20150728-5_normC5K20_08190	gnl|CDD|224971	70.19	104	30	1	20	123	334	436	1e-51	173	COG2060	P					K+-transporting ATPase, A chain
20150728-5_normC5K20_08200	gnl|CDD|224971	51.39	144	59	1	4	147	428	560	3e-50	168	COG2060	P					K+-transporting ATPase, A chain
20150728-5_normC5K20_08220	gnl|CDD|226040	35.42	288	169	9	41	319	32	311	2e-49	167	COG3509	Q					Poly(3-hydroxybutyrate) depolymerase
20150728-5_normC5K20_08230	gnl|CDD|223463	62.86	70	26	0	1	70	91	160	4e-37	121	COG0386	O					Glutathione peroxidase
20150728-5_normC5K20_08240	gnl|CDD|226951	33.68	95	55	4	1	94	277	364	5e-18	75.2	COG4585	T					Signal transduction histidine kinase
20150728-5_normC5K20_08250	gnl|CDD|225107	46.33	218	108	2	4	221	1	209	7e-66	203	COG2197	T	K				Response regulator containing a CheY-like receiver domain and an HTH DNA-binding domain
20150728-5_normC5K20_08270	gnl|CDD|225143	44.44	27	15	0	114	140	209	235	5e-05	39.1	COG2234	R					Predicted aminopeptidases
20150728-5_normC5K20_08280	gnl|CDD|225143	41.35	104	55	2	2	104	209	307	1e-23	93.4	COG2234	R					Predicted aminopeptidases
20150728-5_normC5K20_08290	gnl|CDD|225942	19.46	149	106	6	37	173	42	188	5e-08	50.1	COG3408	G					Glycogen debranching enzyme
20150728-5_normC5K20_08330	gnl|CDD|226372	30.53	95	54	5	8	92	1	93	3e-16	69.5	COG3854	S					Uncharacterized protein conserved in bacteria
20150728-5_normC5K20_08340	gnl|CDD|224893	25.79	159	79	4	21	142	361	517	6e-12	60.4	COG1982	E					Arginine/lysine/ornithine decarboxylases
20150728-5_normC5K20_08350	gnl|CDD|225113	20	150	109	3	198	346	1	140	3e-10	56.1	COG2203	T					FOG: GAF domain
20150728-5_normC5K20_08360	gnl|CDD|225396	58.7	46	16	1	163	205	133	178	2e-10	54.7	COG2840	S					Uncharacterized protein conserved in bacteria
20150728-5_normC5K20_08400	gnl|CDD|223742	44.16	77	41	1	26	100	157	233	2e-15	66.2	COG0670	R					Integral membrane protein, interacts with FtsH
20150728-5_normC5K20_08410	gnl|CDD|225734	52.21	136	62	1	1	133	2	137	4e-42	136	COG3193	R					Uncharacterized protein, possibly involved in utilization of glycolate and propanediol
20150728-5_normC5K20_08490	gnl|CDD|223435	33.33	81	51	3	3	83	2	79	7e-15	67.1	COG0358	L					DNA primase (bacterial type)
20150728-5_normC5K20_08540	gnl|CDD|223616	28.83	111	76	2	1	111	28	135	6e-14	66.9	COG0542	O					ATPases with chaperone activity, ATP-binding subunit
20150728-5_normC5K20_08560	gnl|CDD|226957	36.08	316	192	6	1	308	95	408	3e-74	234	COG4591	M					ABC-type transport system, involved in lipoprotein release, permease component
20150728-5_normC5K20_08630	gnl|CDD|223716	31.37	51	32	1	63	110	44	94	0.002	33.8	COG0643	N	T				Chemotaxis protein histidine kinase and related kinases
20150728-5_normC5K20_08640	gnl|CDD|226229	36.63	101	64	0	6	106	124	224	4e-22	90.8	COG3706	T					Response regulator containing a CheY-like receiver domain and a GGDEF domain
20150728-5_normC5K20_08650	gnl|CDD|223816	30.77	130	87	2	5	132	2	130	1e-23	93.1	COG0745	T	K				Response regulators consisting of a CheY-like receiver domain and a winged-helix DNA-binding domain
20150728-5_normC5K20_08660	gnl|CDD|226702	38.36	219	134	1	245	463	522	739	1e-52	187	COG4251	T					Bacteriophytochrome (light-regulated signal transduction histidine kinase)
20150728-5_normC5K20_08670	gnl|CDD|225220	41.94	93	50	2	1	89	1	93	2e-26	94.7	COG2343	S					Uncharacterized protein conserved in bacteria
20150728-5_normC5K20_08680	gnl|CDD|223589	23.03	178	126	5	6	176	1	174	2e-11	59	COG0515	R	T	K	L		Serine/threonine protein kinase
20150728-5_normC5K20_08700	gnl|CDD|227112	30.68	176	96	7	10	180	12	166	2e-17	78.2	COG4771	P					Outer membrane receptor for ferrienterochelin and colicins
20150728-5_normC5K20_08710	gnl|CDD|224113	38.24	68	40	2	1	66	2	69	8e-12	58.3	COG1192	D					ATPases involved in chromosome partitioning
20150728-5_normC5K20_08720	gnl|CDD|224113	46.94	49	25	1	1	48	2	50	6e-11	55.6	COG1192	D					ATPases involved in chromosome partitioning
20150728-5_normC5K20_08750	gnl|CDD|227170	22.22	54	42	0	45	98	205	258	0.008	31.9	COG4833	G					Predicted glycosyl hydrolase
20150728-5_normC5K20_08770	gnl|CDD|225328	34.62	52	32	1	12	61	20	71	3e-06	38.5	COG2608	P					Copper chaperone
20150728-5_normC5K20_08780	gnl|CDD|223389	39.16	143	83	4	5	144	106	247	2e-26	105	COG0312	R					Predicted Zn-dependent proteases and their inactivated homologs
20150728-5_normC5K20_08790	gnl|CDD|224511	23.26	86	66	0	65	150	93	178	2e-10	53.2	COG1595	K					DNA-directed RNA polymerase specialized sigma subunit, sigma24 homolog
20150728-5_normC5K20_08810	gnl|CDD|223416	48.72	156	77	3	1	155	529	682	9e-61	199	COG0339	E					Zn-dependent oligopeptidases
20150728-5_normC5K20_08820	gnl|CDD|226208	37.14	105	60	3	1	105	4	102	2e-19	78.2	COG3683	R					ABC-type uncharacterized transport system, periplasmic component
20150728-5_normC5K20_08830	gnl|CDD|223912	25.19	131	98	0	1	131	152	282	5e-06	41.5	COG0842	V					ABC-type multidrug transport system, permease component
20150728-5_normC5K20_08890	gnl|CDD|225111	31.06	132	90	1	10	141	1	131	6e-19	79.6	COG2201	N	T				Chemotaxis response regulator containing a CheY-like receiver domain and a methylesterase domain
20150728-5_normC5K20_08920	gnl|CDD|223589	27.18	103	65	3	1	93	175	277	5e-11	58.6	COG0515	R	T	K	L		Serine/threonine protein kinase
20150728-5_normC5K20_08940	gnl|CDD|223877	27.96	93	66	1	25	116	8	100	2e-14	64.2	COG0806	J					RimM protein, required for 16S rRNA processing
20150728-5_normC5K20_08970	gnl|CDD|225371	31.54	130	88	1	31	159	52	181	1e-06	46.8	COG2814	G					Arabinose efflux permease
20150728-5_normC5K20_08990	gnl|CDD|226220	54.17	264	120	1	1	264	52	314	8e-120	367	COG3696	P					Putative silver efflux pump
20150728-5_normC5K20_09000	gnl|CDD|223660	40.74	135	71	2	5	130	3	137	2e-38	137	COG0587	L					DNA polymerase III, alpha subunit
20150728-5_normC5K20_09020	gnl|CDD|223416	52.9	310	143	2	9	315	219	528	2e-154	449	COG0339	E					Zn-dependent oligopeptidases
20150728-5_normC5K20_09030	gnl|CDD|224314	24.37	119	88	1	4	120	2	120	0.002	33.5	COG1396	K					Predicted transcriptional regulators
20150728-5_normC5K20_09040	gnl|CDD|223238	32.53	83	48	1	2	76	365	447	1e-17	76.5	COG0160	E					4-aminobutyrate aminotransferase and related aminotransferases
20150728-5_normC5K20_09060	gnl|CDD|225246	34.96	123	79	1	16	138	18	139	3e-29	104	COG2371	O					Urease accessory protein UreE
20150728-5_normC5K20_09070	gnl|CDD|223875	72.38	496	135	1	1	496	75	568	0	957	COG0804	E					Urea amidohydrolase (urease) alpha subunit
20150728-5_normC5K20_09090	gnl|CDD|225425	41.09	258	138	8	1	256	62	307	3e-65	211	COG2870	M					ADP-heptose synthase, bifunctional sugar kinase/adenylyltransferase
20150728-5_normC5K20_09130	gnl|CDD|224391	43.84	73	40	1	1	72	185	257	2e-16	72.8	COG1474	L	O				Cdc6-related protein, AAA superfamily ATPase
20150728-5_normC5K20_09140	gnl|CDD|223986	42.19	256	123	3	8	259	2	236	5e-84	252	COG1058	R					Predicted nucleotide-utilizing enzyme related to molybdopterin-biosynthesis enzyme MoeA
20150728-5_normC5K20_09160	gnl|CDD|227660	24.74	97	57	4	11	105	2	84	0.007	33.8	COG5362	R					Phage-related terminase
20150728-5_normC5K20_09170	gnl|CDD|224080	66.32	193	63	1	1	193	76	266	7e-120	347	COG1158	K					Transcription termination factor
20150728-5_normC5K20_09180	gnl|CDD|224080	70	100	30	0	1	100	167	266	4e-64	200	COG1158	K					Transcription termination factor
20150728-5_normC5K20_09210	gnl|CDD|223589	33.92	227	129	8	1	210	61	283	1e-38	137	COG0515	R	T	K	L		Serine/threonine protein kinase
20150728-5_normC5K20_09240	gnl|CDD|223268	52.46	284	127	2	16	299	1	276	3e-139	396	COG0190	H					5,10-methylene-tetrahydrofolate dehydrogenase/Methenyl tetrahydrofolate cyclohydrolase
20150728-5_normC5K20_09250	gnl|CDD|223684	36.75	351	157	11	27	370	25	317	5e-75	236	COG0611	H					Thiamine monophosphate kinase
20150728-5_normC5K20_09260	gnl|CDD|225107	30.38	79	55	0	6	84	2	80	1e-07	45.8	COG2197	T	K				Response regulator containing a CheY-like receiver domain and an HTH DNA-binding domain
20150728-5_normC5K20_09270	gnl|CDD|223235	44.79	288	148	5	16	303	2	278	7e-109	319	COG0157	H					Nicotinate-nucleotide pyrophosphorylase
20150728-5_normC5K20_09290	gnl|CDD|223979	34.75	141	79	6	30	166	11	142	4e-25	95.2	COG1051	F					ADP-ribose pyrophosphatase
20150728-5_normC5K20_09300	gnl|CDD|224423	22.7	304	194	15	16	301	318	598	8e-05	41	COG1506	E					Dipeptidyl aminopeptidases/acylaminoacyl-peptidases
20150728-5_normC5K20_09310	gnl|CDD|227343	31.06	132	89	1	38	169	93	222	3e-07	47.4	COG5010	U					Flp pilus assembly protein TadD, contains TPR repeats
20150728-5_normC5K20_09320	gnl|CDD|223701	26.33	319	215	4	17	335	17	315	1e-31	121	COG0628	R					Predicted permease
20150728-5_normC5K20_09340	gnl|CDD|224511	39.11	179	106	1	8	183	1	179	2e-40	135	COG1595	K					DNA-directed RNA polymerase specialized sigma subunit, sigma24 homolog
20150728-5_normC5K20_09370	gnl|CDD|225565	23.2	250	180	5	1	245	1	243	1e-11	60.9	COG3021	S					Uncharacterized protein conserved in bacteria
20150728-5_normC5K20_09380	gnl|CDD|223833	35.14	74	48	0	23	96	17	90	9e-12	54.6	COG0762	S					Predicted integral membrane protein
20150728-5_normC5K20_09450	gnl|CDD|223253	27.35	117	58	4	4	120	43	132	2e-10	53.6	COG0175	E	H				3'-phosphoadenosine 5'-phosphosulfate sulfotransferase (PAPS reductase)/FAD synthetase and related enzymes
20150728-5_normC5K20_09480	gnl|CDD|223715	26.21	145	98	5	112	252	109	248	1e-09	55.1	COG0642	T					Signal transduction histidine kinase
20150728-5_normC5K20_09490	gnl|CDD|225039	35.56	45	28	1	1	44	132	176	2e-05	36.4	COG2128	S					Uncharacterized conserved protein
20150728-5_normC5K20_09500	gnl|CDD|223321	30.48	735	432	18	2	667	40	764	2e-151	458	COG0243	C					Anaerobic dehydrogenases, typically selenocysteine-containing
20150728-5_normC5K20_09510	gnl|CDD|226774	43.46	214	116	2	7	219	29	238	1e-71	223	COG4324	R					Predicted aminopeptidase
20150728-5_normC5K20_09520	gnl|CDD|223256	74.66	221	52	1	13	233	3	219	1e-139	415	COG0178	L					Excinuclease ATPase subunit
20150728-5_normC5K20_09530	gnl|CDD|225510	36.78	87	55	0	23	109	2	88	1e-15	68	COG2962	R					Predicted permeases
20150728-5_normC5K20_09540	gnl|CDD|225510	46.9	145	77	0	1	145	64	208	8e-36	125	COG2962	R					Predicted permeases
20150728-5_normC5K20_09560	gnl|CDD|224509	48.19	83	43	0	220	302	1	83	3e-25	101	COG1593	G					TRAP-type C4-dicarboxylate transport system, large permease component
20150728-5_normC5K20_09620	gnl|CDD|223977	46.94	147	75	2	76	220	41	186	5e-61	206	COG1048	C					Aconitase A
20150728-5_normC5K20_09630	gnl|CDD|224647	35.96	89	52	2	19	105	11	96	2e-18	73.9	COG1733	K					Predicted transcriptional regulators
20150728-5_normC5K20_09650	gnl|CDD|223847	30.77	65	34	3	12	65	6	70	0.001	32.9	COG0776	L					Bacterial nucleoid DNA-binding protein
20150728-5_normC5K20_09670	gnl|CDD|224389	35.16	310	193	6	12	318	10	314	1e-72	231	COG1472	G					Beta-glucosidase-related glycosidases
20150728-5_normC5K20_09690	gnl|CDD|224389	37.13	237	134	6	12	242	10	237	2e-55	183	COG1472	G					Beta-glucosidase-related glycosidases
20150728-5_normC5K20_09700	gnl|CDD|224389	33.91	230	120	9	6	229	194	397	7e-44	152	COG1472	G					Beta-glucosidase-related glycosidases
20150728-5_normC5K20_09770	gnl|CDD|223149	25.81	93	60	3	16	106	22	107	5e-11	53.9	COG0071	O					Molecular chaperone (small heat shock protein)
20150728-5_normC5K20_09850	gnl|CDD|224455	21.68	143	109	1	1	143	188	327	2e-08	49.4	COG1538	M	U				Outer membrane protein
20150728-5_normC5K20_09880	gnl|CDD|223098	23.41	440	236	21	127	553	26	377	2e-35	135	COG0019	E					Diaminopimelate decarboxylase
20150728-5_normC5K20_09890	gnl|CDD|223110	32.69	312	183	9	6	307	5	299	7e-69	218	COG0031	E					Cysteine synthase
20150728-5_normC5K20_09920	gnl|CDD|225487	31.43	280	170	9	8	285	271	530	1e-46	163	COG2936	R					Predicted acyl esterases
20150728-5_normC5K20_09930	gnl|CDD|223715	33.87	248	155	5	16	261	92	332	1e-39	140	COG0642	T					Signal transduction histidine kinase
20150728-5_normC5K20_09940	gnl|CDD|223816	42.86	21	12	0	5	25	2	22	0.002	30	COG0745	T	K				Response regulators consisting of a CheY-like receiver domain and a winged-helix DNA-binding domain
20150728-5_normC5K20_09970	gnl|CDD|223288	42.91	282	149	4	15	288	1	278	8e-102	312	COG0210	L					Superfamily I DNA and RNA helicases
20150728-5_normC5K20_10020	gnl|CDD|225902	45.52	145	76	1	61	202	65	209	8e-45	151	COG3367	S					Uncharacterized conserved protein
20150728-5_normC5K20_10040	gnl|CDD|223660	46.26	227	117	4	10	234	503	726	4e-96	303	COG0587	L					DNA polymerase III, alpha subunit
20150728-5_normC5K20_10050	gnl|CDD|223847	51.61	93	45	0	1	93	2	94	1e-30	104	COG0776	L					Bacterial nucleoid DNA-binding protein
20150728-5_normC5K20_10060	gnl|CDD|223745	30.24	248	143	5	5	230	5	244	4e-49	166	COG0673	R					Predicted dehydrogenases and related proteins
20150728-5_normC5K20_10090	gnl|CDD|223618	35.42	48	31	0	1	48	1	48	4e-08	45.7	COG0544	O					FKBP-type peptidyl-prolyl cis-trans isomerase (trigger factor)
20150728-5_normC5K20_10160	gnl|CDD|224418	32.64	144	84	3	2	143	597	729	7e-28	107	COG1501	G					Alpha-glucosidases, family 31 of glycosyl hydrolases
20150728-5_normC5K20_10220	gnl|CDD|223475	33.77	77	49	1	47	121	83	159	5e-11	54.6	COG0398	S					Uncharacterized conserved protein
20150728-5_normC5K20_10240	gnl|CDD|227310	35.48	62	39	1	59	119	12	73	8e-06	42.8	COG4976	R					Predicted methyltransferase (contains TPR repeat)
20150728-5_normC5K20_10250	gnl|CDD|223354	29.93	137	93	1	56	189	79	215	7e-19	83	COG0277	C					FAD/FMN-containing dehydrogenases
20150728-5_normC5K20_10300	gnl|CDD|223589	33.66	306	180	9	53	342	1	299	4e-49	172	COG0515	R	T	K	L		Serine/threonine protein kinase
20150728-5_normC5K20_10330	gnl|CDD|225487	30.85	201	119	7	23	220	80	263	2e-29	113	COG2936	R					Predicted acyl esterases
20150728-5_normC5K20_10340	gnl|CDD|223168	60.19	216	85	1	1	216	61	275	2e-112	324	COG0090	J					Ribosomal protein L2
20150728-5_normC5K20_10350	gnl|CDD|223206	39.01	141	81	3	14	153	292	428	6e-34	121	COG0128	E					5-enolpyruvylshikimate-3-phosphate synthase
20150728-5_normC5K20_10360	gnl|CDD|223206	37.97	79	46	1	14	92	292	367	8e-18	76.5	COG0128	E					5-enolpyruvylshikimate-3-phosphate synthase
20150728-5_normC5K20_10370	gnl|CDD|224825	50	26	13	0	41	66	128	153	3e-05	39.7	COG1913	R					Predicted Zn-dependent proteases
20150728-5_normC5K20_10400	gnl|CDD|224997	56.88	109	46	1	1	108	76	184	3e-40	133	COG2086	C					Electron transfer flavoprotein, beta subunit
20150728-5_normC5K20_10410	gnl|CDD|224936	42.47	73	37	2	1	73	1	68	2e-09	49.9	COG2025	C					Electron transfer flavoprotein, alpha subunit
20150728-5_normC5K20_10420	gnl|CDD|223910	27.59	87	63	0	171	257	123	209	1e-05	43.1	COG0840	N	T				Methyl-accepting chemotaxis protein
20150728-5_normC5K20_10440	gnl|CDD|223463	54.9	51	23	0	8	58	4	54	2e-24	90	COG0386	O					Glutathione peroxidase
20150728-5_normC5K20_10490	gnl|CDD|225768	23.13	147	87	5	105	249	82	204	3e-05	42.4	COG3227	E					Zinc metalloprotease (elastase)
20150728-5_normC5K20_10500	gnl|CDD|225207	53.75	80	37	0	1	80	191	270	6e-31	109	COG2326	S					Uncharacterized conserved protein
20150728-5_normC5K20_10510	gnl|CDD|226729	57.14	14	6	0	65	78	125	138	0.002	32.5	COG4279	S					Uncharacterized conserved protein
20150728-5_normC5K20_10520	gnl|CDD|226991	29.58	71	49	1	1	71	254	323	1e-09	51.3	COG4644	L					Transposase and inactivated derivatives, TnpA family
20150728-5_normC5K20_10550	gnl|CDD|224069	29.41	34	24	0	1	34	1	34	0.005	28.2	COG1146	C					Ferredoxin
20150728-5_normC5K20_10560	gnl|CDD|225919	29.31	58	31	3	13	69	4	52	8e-06	39.6	COG3384	S					Uncharacterized conserved protein
20150728-5_normC5K20_10570	gnl|CDD|225919	39.51	205	117	4	1	200	65	267	8e-55	175	COG3384	S					Uncharacterized conserved protein
20150728-5_normC5K20_10610	gnl|CDD|227284	35.66	272	155	9	4	259	62	329	7e-58	189	COG4948	M	R				L-alanine-DL-glutamate epimerase and related enzymes of enolase superfamily
20150728-5_normC5K20_10620	gnl|CDD|225088	26.03	146	98	2	7	146	156	297	4e-14	65.4	COG2177	D					Cell division protein
20150728-5_normC5K20_10640	gnl|CDD|226350	25.32	79	57	2	20	97	95	172	0.01	32.7	COG3829	K	T				Transcriptional regulator containing PAS, AAA-type ATPase, and DNA-binding domains
20150728-5_normC5K20_10670	gnl|CDD|223533	23.6	178	126	3	3	178	99	268	1e-07	48.3	COG0457	R					FOG: TPR repeat
20150728-5_normC5K20_10680	gnl|CDD|224766	21.99	191	115	5	1	190	2	159	7e-15	66.9	COG1853	R					Conserved protein/domain typically associated with flavoprotein oxygenases, DIM6/NTAB family
20150728-5_normC5K20_10690	gnl|CDD|223533	23.6	178	126	3	3	178	99	268	1e-07	48.3	COG0457	R					FOG: TPR repeat
20150728-5_normC5K20_10710	gnl|CDD|225048	32.08	159	82	4	1	154	15	152	2e-16	70.4	COG2137	R					Uncharacterized protein conserved in bacteria
20150728-5_normC5K20_10720	gnl|CDD|225685	34.5	200	119	4	1	190	20	217	3e-41	139	COG3143	N	T				Chemotaxis protein
20150728-5_normC5K20_10750	gnl|CDD|223855	32.5	80	51	2	3	81	48	125	4e-18	72.2	COG0784	T					FOG: CheY-like receiver
20150728-5_normC5K20_10760	gnl|CDD|223716	37.91	153	95	0	16	168	5	157	2e-37	134	COG0643	N	T				Chemotaxis protein histidine kinase and related kinases
20150728-5_normC5K20_10800	gnl|CDD|223911	52.09	263	125	1	1	262	702	964	1e-96	305	COG0841	V					Cation/multidrug efflux pump
20150728-5_normC5K20_10820	gnl|CDD|223382	50	48	24	0	1	48	386	433	1e-20	81.1	COG0305	L					Replicative DNA helicase
20150728-5_normC5K20_10830	gnl|CDD|223382	67	100	33	0	1	100	309	408	5e-50	163	COG0305	L					Replicative DNA helicase
20150728-5_normC5K20_10840	gnl|CDD|223288	33.33	42	28	0	6	47	543	584	3e-09	51	COG0210	L					Superfamily I DNA and RNA helicases
20150728-5_normC5K20_10850	gnl|CDD|223288	27.73	119	79	2	6	123	543	655	5e-26	101	COG0210	L					Superfamily I DNA and RNA helicases
20150728-5_normC5K20_10860	gnl|CDD|224604	29.31	58	37	2	31	85	5	61	2e-11	56.6	COG1690	S					Uncharacterized conserved protein
20150728-5_normC5K20_10880	gnl|CDD|226950	29.37	143	83	5	30	159	131	268	3e-05	42.4	COG4584	L					Transposase and inactivated derivatives
20150728-5_normC5K20_10890	gnl|CDD|225806	29.92	264	180	4	1	260	7	269	4e-29	110	COG3267	U					Type II secretory pathway, component ExeA (predicted ATPase)
20150728-5_normC5K20_10920	gnl|CDD|223594	34.81	181	109	5	13	190	3	177	4e-41	142	COG0520	E					Selenocysteine lyase
20150728-5_normC5K20_10930	gnl|CDD|223959	40.64	219	115	4	1	207	16	231	9e-38	131	COG1028	I	Q	R			Dehydrogenases with different specificities (related to short-chain alcohol dehydrogenases)
20150728-5_normC5K20_10940	gnl|CDD|224936	58.75	240	92	5	1	234	69	307	1e-94	281	COG2025	C					Electron transfer flavoprotein, alpha subunit
20150728-5_normC5K20_11060	gnl|CDD|223389	39.64	111	57	4	1	102	345	454	3e-25	95.9	COG0312	R					Predicted Zn-dependent proteases and their inactivated homologs
20150728-5_normC5K20_11070	gnl|CDD|227009	54.84	155	64	1	3	151	1	155	3e-62	199	COG4663	Q					TRAP-type mannitol/chloroaromatic compound transport system, periplasmic component
20150728-5_normC5K20_11080	gnl|CDD|227009	57.62	361	147	1	3	357	1	361	2e-172	486	COG4663	Q					TRAP-type mannitol/chloroaromatic compound transport system, periplasmic component
20150728-5_normC5K20_11090	gnl|CDD|223389	39.64	111	57	4	1	102	345	454	3e-25	95.9	COG0312	R					Predicted Zn-dependent proteases and their inactivated homologs
20150728-5_normC5K20_11120	gnl|CDD|226177	70.65	92	27	0	5	96	9	100	2e-48	150	COG3651	S					Uncharacterized protein conserved in bacteria
20150728-5_normC5K20_11140	gnl|CDD|224936	43.62	188	103	2	17	204	116	300	1e-69	215	COG2025	C					Electron transfer flavoprotein, alpha subunit
20150728-5_normC5K20_11160	gnl|CDD|223786	44.1	161	84	3	16	171	19	178	2e-45	152	COG0714	R					MoxR-like ATPases
20150728-5_normC5K20_11170	gnl|CDD|226220	48.79	207	100	4	1	203	90	294	1e-71	233	COG3696	P					Putative silver efflux pump
20150728-5_normC5K20_11230	gnl|CDD|224457	44.68	235	130	0	37	271	4	238	3e-78	244	COG1540	R					Uncharacterized proteins, homologs of lactam utilization protein B
20150728-5_normC5K20_11250	gnl|CDD|227325	57.71	175	71	2	52	226	155	326	2e-95	285	COG4992	E					Ornithine/acetylornithine aminotransferase
20150728-5_normC5K20_11260	gnl|CDD|224121	46.92	699	329	11	189	885	11	669	0	809	COG1200	L	K				RecG-like helicase
20150728-5_normC5K20_11270	gnl|CDD|224025	24.38	160	96	4	10	164	3	142	7e-12	58.8	COG1100	R					GTPase SAR1 and related small G proteins
20150728-5_normC5K20_11280	gnl|CDD|224200	37.98	287	175	3	1	287	3	286	1e-91	274	COG1281	O					Disulfide bond chaperones of the HSP33 family
20150728-5_normC5K20_11290	gnl|CDD|225443	34.25	73	43	3	13	82	210	280	8e-08	45.4	COG2890	J					Methylase of polypeptide chain release factors
20150728-5_normC5K20_11340	gnl|CDD|227122	25	80	51	2	10	89	358	428	0.009	33.9	COG4783	R					Putative Zn-dependent protease, contains TPR repeats
20150728-5_normC5K20_11350	gnl|CDD|223810	47.27	55	25	2	1	51	213	267	4e-11	53.6	COG0739	M					Membrane proteins related to metalloendopeptidases
20150728-5_normC5K20_11360	gnl|CDD|223642	42	100	53	3	31	125	38	137	5e-23	90.4	COG0568	K					DNA-directed RNA polymerase, sigma subunit (sigma70/sigma32)
20150728-5_normC5K20_11380	gnl|CDD|223416	38.86	175	106	1	28	201	36	210	3e-47	162	COG0339	E					Zn-dependent oligopeptidases
20150728-5_normC5K20_11430	gnl|CDD|223261	43.75	64	31	2	3	61	329	392	3e-13	60.8	COG0183	I					Acetyl-CoA acetyltransferase
20150728-5_normC5K20_11440	gnl|CDD|223395	34.02	97	62	1	23	117	1	97	1e-25	99.1	COG0318	I	Q				Acyl-CoA synthetases (AMP-forming)/AMP-acid ligases II
20150728-5_normC5K20_11450	gnl|CDD|223910	28.97	214	149	1	1	214	193	403	1e-27	106	COG0840	N	T				Methyl-accepting chemotaxis protein
20150728-5_normC5K20_11490	gnl|CDD|224066	44.51	164	81	3	7	165	3	161	4e-57	177	COG1143	C					Formate hydrogenlyase subunit 6/NADH:ubiquinone oxidoreductase 23 kD subunit (chain I)
20150728-5_normC5K20_11500	gnl|CDD|223909	45.16	93	51	0	1	93	1	93	1e-18	74.6	COG0839	C					NADH:ubiquinone oxidoreductase subunit 6 (chain J)
20150728-5_normC5K20_11510	gnl|CDD|223941	38.53	109	62	3	10	118	1	104	8e-21	86.2	COG1009	C	P				NADH:ubiquinone oxidoreductase subunit 5 (chain L)/Multisubunit Na+/H+ antiporter, MnhA subunit
20150728-5_normC5K20_11520	gnl|CDD|223785	60.2	98	38	1	12	109	4	100	4e-30	103	COG0713	C					NADH:ubiquinone oxidoreductase subunit 11 or 4L (chain K)
20150728-5_normC5K20_11530	gnl|CDD|223909	42.01	169	95	1	1	169	1	166	1e-36	126	COG0839	C					NADH:ubiquinone oxidoreductase subunit 6 (chain J)
20150728-5_normC5K20_11540	gnl|CDD|224066	44.51	164	81	3	7	165	3	161	4e-57	177	COG1143	C					Formate hydrogenlyase subunit 6/NADH:ubiquinone oxidoreductase 23 kD subunit (chain I)
20150728-5_normC5K20_11590	gnl|CDD|224294	45.67	127	61	3	3	121	102	228	2e-39	132	COG1376	S					Uncharacterized protein conserved in bacteria
20150728-5_normC5K20_11600	gnl|CDD|226587	24.32	185	122	5	1	182	87	256	1e-15	71.8	COG4102	S					Uncharacterized protein conserved in bacteria
20150728-5_normC5K20_11630	gnl|CDD|225114	35.15	239	126	5	18	245	236	456	9e-53	177	COG2204	T					Response regulator containing CheY-like receiver, AAA-type ATPase, and DNA-binding domains
20150728-5_normC5K20_11640	gnl|CDD|223484	45.16	62	34	0	1	62	290	351	1e-21	83.5	COG0407	H					Uroporphyrinogen-III decarboxylase
20150728-5_normC5K20_11650	gnl|CDD|224153	32.24	183	107	4	4	184	2	169	2e-37	133	COG1232	H					Protoporphyrinogen oxidase
20150728-5_normC5K20_11670	gnl|CDD|225107	34.03	144	84	2	32	168	60	199	2e-26	100	COG2197	T	K				Response regulator containing a CheY-like receiver domain and an HTH DNA-binding domain
20150728-5_normC5K20_11680	gnl|CDD|225112	31.51	146	90	4	89	226	22	165	2e-07	47.9	COG2202	T					FOG: PAS/PAC domain
20150728-5_normC5K20_11690	gnl|CDD|223589	30.6	232	120	7	2	194	43	272	5e-31	115	COG0515	R	T	K	L		Serine/threonine protein kinase
20150728-5_normC5K20_11700	gnl|CDD|223589	26.52	279	160	8	213	453	3	274	3e-34	130	COG0515	R	T	K	L		Serine/threonine protein kinase
20150728-5_normC5K20_11720	gnl|CDD|224437	36.3	135	75	5	1	124	92	226	3e-16	73	COG1520	S					FOG: WD40-like repeat
20150728-5_normC5K20_11770	gnl|CDD|225107	32.77	119	70	4	2	115	1	114	4e-19	78.9	COG2197	T	K				Response regulator containing a CheY-like receiver domain and an HTH DNA-binding domain
20150728-5_normC5K20_11810	gnl|CDD|226838	35.05	97	61	1	26	120	21	117	2e-20	80.1	COG4405	S					Uncharacterized protein conserved in bacteria
20150728-5_normC5K20_11840	gnl|CDD|223914	24.18	368	225	9	63	428	46	361	5e-18	82.5	COG0845	M					Membrane-fusion protein
20150728-5_normC5K20_11850	gnl|CDD|226220	41.56	231	131	2	34	262	2	230	8e-78	253	COG3696	P					Putative silver efflux pump
20150728-5_normC5K20_11860	gnl|CDD|225363	41.67	228	121	3	4	231	25	240	4e-61	199	COG2804	N	U				Type II secretory pathway, ATPase PulE/Tfp pilus assembly pathway, ATPase PilB
20150728-5_normC5K20_11890	gnl|CDD|223809	28.36	201	117	5	3	196	209	389	3e-25	100	COG0738	G					Fucose permease
20150728-5_normC5K20_11900	gnl|CDD|225126	58.7	46	19	0	13	58	2	47	1e-14	65	COG2216	P					High-affinity K+ transport system, ATPase chain B
20150728-5_normC5K20_11910	gnl|CDD|224971	51.39	144	59	1	4	147	428	560	3e-50	168	COG2060	P					K+-transporting ATPase, A chain
20150728-5_normC5K20_11920	gnl|CDD|223715	45.05	91	47	2	1	91	241	328	9e-28	101	COG0642	T					Signal transduction histidine kinase
20150728-5_normC5K20_11950	gnl|CDD|223251	47.17	53	28	0	6	58	1	53	2e-20	82.6	COG0173	J					Aspartyl-tRNA synthetase
20150728-5_normC5K20_11960	gnl|CDD|223791	44.04	218	96	7	23	237	5	199	5e-67	213	COG0719	O					ABC-type transport system involved in Fe-S cluster assembly, permease component
20150728-5_normC5K20_11970	gnl|CDD|223864	24.8	125	88	3	38	161	20	139	0.002	35.4	COG0793	M					Periplasmic protease
20150728-5_normC5K20_11980	gnl|CDD|223185	61.82	110	42	0	13	122	1	110	7e-57	177	COG0107	E					Imidazoleglycerol-phosphate synthase
20150728-5_normC5K20_11990	gnl|CDD|223196	42.05	195	98	5	14	199	12	200	1e-73	222	COG0118	E					Glutamine amidotransferase
20150728-5_normC5K20_12000	gnl|CDD|223209	45.83	192	104	0	42	233	4	195	5e-78	234	COG0131	E					Imidazoleglycerol-phosphate dehydratase
20150728-5_normC5K20_12010	gnl|CDD|223620	29.68	219	139	7	116	326	6	217	2e-21	88.3	COG0546	R					Predicted phosphatases
20150728-5_normC5K20_12050	gnl|CDD|224705	38.24	34	21	0	4	37	71	104	0.001	32.7	COG1792	M					Cell shape-determining protein
20150728-5_normC5K20_12060	gnl|CDD|224113	27.74	155	61	4	32	136	4	157	4e-18	75.2	COG1192	D					ATPases involved in chromosome partitioning
20150728-5_normC5K20_12070	gnl|CDD|224250	43.01	186	89	3	1	184	126	296	2e-57	190	COG1331	O					Highly conserved protein containing a thioredoxin domain
20150728-5_normC5K20_12110	gnl|CDD|223282	24.26	169	98	8	19	180	64	209	1e-12	61.5	COG0204	I					1-acyl-sn-glycerol-3-phosphate acyltransferase
20150728-5_normC5K20_12120	gnl|CDD|224130	50	160	80	0	1	160	1	160	4e-76	229	COG1209	M					dTDP-glucose pyrophosphorylase
20150728-5_normC5K20_12130	gnl|CDD|224130	14.29	42	34	1	16	57	226	265	0.002	31.4	COG1209	M					dTDP-glucose pyrophosphorylase
20150728-5_normC5K20_12170	gnl|CDD|223730	30.08	266	167	9	99	355	57	312	7e-35	129	COG0657	I					Esterase/lipase
20150728-5_normC5K20_12180	gnl|CDD|224582	19.25	239	177	5	129	353	150	386	5e-06	45.1	COG1668	C	P				ABC-type Na+ efflux pump, permease component
20150728-5_normC5K20_12190	gnl|CDD|226927	36.92	130	82	0	1	130	114	243	1e-40	136	COG4555	C	P				ABC-type Na+ transport system, ATPase component
20150728-5_normC5K20_12230	gnl|CDD|227016	46.62	148	76	1	2	146	115	262	1e-58	190	COG4670	I					Acyl CoA:acetate/3-ketoacid CoA transferase
20150728-5_normC5K20_12240	gnl|CDD|227016	42.62	61	27	1	1	61	63	115	1e-12	59.2	COG4670	I					Acyl CoA:acetate/3-ketoacid CoA transferase
20150728-5_normC5K20_12250	gnl|CDD|226591	35.48	62	33	3	113	168	31	91	2e-05	40.8	COG4106	R					Trans-aconitate methyltransferase
20150728-5_normC5K20_12270	gnl|CDD|225316	42.45	139	80	0	1	139	58	196	2e-45	148	COG2518	O					Protein-L-isoaspartate carboxylmethyltransferase
20150728-5_normC5K20_12280	gnl|CDD|224140	48.72	78	40	0	1	78	327	404	7e-30	107	COG1219	O					ATP-dependent protease Clp, ATPase subunit
20150728-5_normC5K20_12290	gnl|CDD|225126	52.54	59	27	1	13	70	2	60	2e-15	67.7	COG2216	P					High-affinity K+ transport system, ATPase chain B
20150728-5_normC5K20_12300	gnl|CDD|224971	52.08	144	58	1	4	147	428	560	2e-50	168	COG2060	P					K+-transporting ATPase, A chain
20150728-5_normC5K20_12330	gnl|CDD|223083	58.7	46	19	0	1	46	1	46	2e-15	65.7	COG0004	P					Ammonia permease
20150728-5_normC5K20_12350	gnl|CDD|223348	27.27	330	190	10	49	377	3	283	3e-52	177	COG0270	L					Site-specific DNA methylase
20150728-5_normC5K20_12360	gnl|CDD|223348	27.27	330	190	10	49	377	3	283	3e-52	177	COG0270	L					Site-specific DNA methylase
20150728-5_normC5K20_12400	gnl|CDD|226467	37.11	159	83	5	1	157	156	299	4e-33	118	COG3958	G					Transketolase, C-terminal subunit
20150728-5_normC5K20_12440	gnl|CDD|227308	25.4	126	67	5	57	178	136	238	9e-05	39.1	COG4974	L					Site-specific recombinase XerD
20150728-5_normC5K20_12450	gnl|CDD|227603	24.27	103	78	0	45	147	43	145	3e-06	42.4	COG5278	T					Predicted periplasmic ligand-binding sensor domain
20150728-5_normC5K20_12490	gnl|CDD|223589	35.75	179	101	4	2	170	105	279	1e-31	115	COG0515	R	T	K	L		Serine/threonine protein kinase
20150728-5_normC5K20_12570	gnl|CDD|225117	44	75	41	1	1	74	48	122	1e-16	68	COG2207	K					AraC-type DNA-binding domain-containing proteins
20150728-5_normC5K20_12590	gnl|CDD|224936	39.2	125	66	4	15	139	2	116	6e-29	106	COG2025	C					Electron transfer flavoprotein, alpha subunit
20150728-5_normC5K20_12610	gnl|CDD|224401	40.48	126	74	1	2	126	128	253	6e-33	116	COG1484	L					DNA replication protein
20150728-5_normC5K20_12630	gnl|CDD|223943	28.12	96	69	0	23	118	88	183	1e-19	80.3	COG1011	R					Predicted hydrolase (HAD superfamily)
20150728-5_normC5K20_12650	gnl|CDD|223110	57.98	188	70	3	22	205	3	185	4e-93	275	COG0031	E					Cysteine synthase
20150728-5_normC5K20_12670	gnl|CDD|223533	30	150	100	3	118	263	116	264	6e-08	50.2	COG0457	R					FOG: TPR repeat
20150728-5_normC5K20_12680	gnl|CDD|227124	32.76	58	39	0	78	135	84	141	2e-07	46.7	COG4785	R					Lipoprotein NlpI, contains TPR repeats
20150728-5_normC5K20_12700	gnl|CDD|223470	26.76	71	43	2	93	163	43	104	2e-06	42.3	COG0393	S					Uncharacterized conserved protein
20150728-5_normC5K20_12730	gnl|CDD|225051	34.58	107	63	4	1	104	11	113	8e-14	62.8	COG2140	G	R				Thermophilic glucose-6-phosphate isomerase and related metalloenzymes
20150728-5_normC5K20_12830	gnl|CDD|224250	65.83	120	41	0	14	133	5	124	1e-71	226	COG1331	O					Highly conserved protein containing a thioredoxin domain
20150728-5_normC5K20_12850	gnl|CDD|224871	37.13	167	103	2	3	167	170	336	6e-38	133	COG1960	I					Acyl-CoA dehydrogenases
20150728-5_normC5K20_12860	gnl|CDD|224089	38.75	160	98	0	52	211	106	265	6e-37	133	COG1167	K	E				Transcriptional regulators containing a DNA-binding HTH domain and an aminotransferase domain (MocR family) and their eukaryotic orthologs
20150728-5_normC5K20_12870	gnl|CDD|224089	27.54	69	50	0	3	71	329	397	6e-08	45.8	COG1167	K	E				Transcriptional regulators containing a DNA-binding HTH domain and an aminotransferase domain (MocR family) and their eukaryotic orthologs
20150728-5_normC5K20_12880	gnl|CDD|224089	29.03	93	66	0	1	93	305	397	6e-12	58.5	COG1167	K	E				Transcriptional regulators containing a DNA-binding HTH domain and an aminotransferase domain (MocR family) and their eukaryotic orthologs
20150728-5_normC5K20_12890	gnl|CDD|223732	27.84	194	134	2	21	214	20	207	7e-30	113	COG0659	P					Sulfate permease and related transporters (MFS superfamily)
20150728-5_normC5K20_12900	gnl|CDD|223732	27.84	194	134	2	21	214	20	207	7e-30	113	COG0659	P					Sulfate permease and related transporters (MFS superfamily)
20150728-5_normC5K20_12910	gnl|CDD|223732	27.84	194	134	2	21	214	20	207	7e-30	113	COG0659	P					Sulfate permease and related transporters (MFS superfamily)
20150728-5_normC5K20_12920	gnl|CDD|223425	18.69	107	87	0	60	166	13	119	6e-05	39.4	COG0348	C					Polyferredoxin
20150728-5_normC5K20_12950	gnl|CDD|226036	25	112	69	4	35	139	407	510	0.0003	40.4	COG3505	U					Type IV secretory pathway, VirD4 components
20150728-5_normC5K20_12960	gnl|CDD|227163	27.47	233	165	3	16	244	38	270	6e-37	133	COG4826	O					Serine protease inhibitor
20150728-5_normC5K20_12970	gnl|CDD|224446	31.4	344	209	11	3	326	392	728	5e-63	212	COG1529	C					Aerobic-type carbon monoxide dehydrogenase, large subunit CoxL/CutL homologs
20150728-5_normC5K20_12980	gnl|CDD|223656	33.9	295	184	4	6	296	3	290	5e-52	173	COG0583	K					Transcriptional regulator
20150728-5_normC5K20_12990	gnl|CDD|225109	49.13	173	85	2	432	603	11	181	4e-54	182	COG2199	T					FOG: GGDEF domain
20150728-5_normC5K20_13000	gnl|CDD|223565	15.91	132	106	4	2	130	120	249	0.006	32.8	COG0491	R					Zn-dependent hydrolases, including glyoxylases
20150728-5_normC5K20_13010	gnl|CDD|223565	25.58	86	64	0	39	124	18	103	9e-08	46.3	COG0491	R					Zn-dependent hydrolases, including glyoxylases
20150728-5_normC5K20_13030	gnl|CDD|223847	50.55	91	45	0	1	91	2	92	2e-31	106	COG0776	L					Bacterial nucleoid DNA-binding protein
20150728-5_normC5K20_13060	gnl|CDD|225307	38.81	134	71	5	2	131	358	484	4e-36	128	COG2509	R					Uncharacterized FAD-dependent dehydrogenases
20150728-5_normC5K20_13070	gnl|CDD|225307	38.81	134	71	5	2	131	358	484	4e-36	128	COG2509	R					Uncharacterized FAD-dependent dehydrogenases
20150728-5_normC5K20_13090	gnl|CDD|225035	39.13	115	63	1	7	121	276	383	5e-27	102	COG2124	Q					Cytochrome P450
20150728-5_normC5K20_13110	gnl|CDD|224394	41.49	94	52	3	2	92	237	330	7e-18	74.3	COG1477	H					Membrane-associated lipoprotein involved in thiamine biosynthesis
20150728-5_normC5K20_13120	gnl|CDD|224271	30.4	125	80	3	14	138	2	119	1e-16	71.9	COG1352	N	T				Methylase of chemotaxis methyl-accepting proteins
20150728-5_normC5K20_13130	gnl|CDD|223552	31.71	41	28	0	20	60	20	60	4e-06	39.7	COG0476	H					Dinucleotide-utilizing enzymes involved in molybdopterin and thiamine biosynthesis family 2
20150728-5_normC5K20_13150	gnl|CDD|224732	25.93	108	76	3	7	111	3	109	6e-10	53.6	COG1819	G	C				Glycosyl transferases, related to UDP-glucuronosyltransferase
20150728-5_normC5K20_13160	gnl|CDD|223849	53.85	26	12	0	3	28	25	50	0.0003	38.8	COG0778	C					Nitroreductase
20150728-5_normC5K20_13170	gnl|CDD|223552	31.71	41	28	0	20	60	20	60	4e-06	39.7	COG0476	H					Dinucleotide-utilizing enzymes involved in molybdopterin and thiamine biosynthesis family 2
20150728-5_normC5K20_13210	gnl|CDD|223139	19.35	155	121	4	8	160	100	252	3e-09	51.5	COG0061	G					Predicted sugar kinase
20150728-5_normC5K20_13250	gnl|CDD|223675	31.19	109	62	5	1	96	104	212	6e-15	64.7	COG0602	O					Organic radical activating enzymes
20150728-5_normC5K20_13270	gnl|CDD|223668	36.54	156	96	1	1	156	198	350	2e-25	99.6	COG0595	R					Predicted hydrolase of the metallo-beta-lactamase superfamily
20150728-5_normC5K20_13290	gnl|CDD|225109	34.62	78	41	3	5	80	90	159	0.0004	35.1	COG2199	T					FOG: GGDEF domain
20150728-5_normC5K20_13300	gnl|CDD|225109	34.62	78	41	3	5	80	90	159	0.0004	35.1	COG2199	T					FOG: GGDEF domain
20150728-5_normC5K20_13320	gnl|CDD|224464	29.17	96	65	2	37	129	18	113	5e-10	51.7	COG1547	S					Uncharacterized conserved protein
20150728-5_normC5K20_13330	gnl|CDD|226229	33.9	295	192	2	7	299	135	428	4e-49	169	COG3706	T					Response regulator containing a CheY-like receiver domain and a GGDEF domain
20150728-5_normC5K20_13350	gnl|CDD|223705	37.68	207	123	3	1	207	1	201	7e-51	163	COG0632	L					Holliday junction resolvasome, DNA-binding subunit
20150728-5_normC5K20_13380	gnl|CDD|223261	29.63	108	73	2	2	106	19	126	5e-15	68.9	COG0183	I					Acetyl-CoA acetyltransferase
20150728-5_normC5K20_13420	gnl|CDD|223662	51.52	33	15	1	1	32	4	36	0.002	30.3	COG0589	T					Universal stress protein UspA and related nucleotide-binding proteins
20150728-5_normC5K20_13470	gnl|CDD|224233	32.79	61	40	1	5	64	2	62	7e-07	39.9	COG1314	U					Preprotein translocase subunit SecG
20150728-5_normC5K20_13480	gnl|CDD|223937	46.94	147	66	1	1	147	193	327	3e-48	158	COG1005	C					NADH:ubiquinone oxidoreductase subunit 1 (chain H)
20150728-5_normC5K20_13490	gnl|CDD|223911	24.51	824	562	20	9	824	101	872	2e-136	431	COG0841	V					Cation/multidrug efflux pump
20150728-5_normC5K20_13500	gnl|CDD|227299	38.64	132	76	2	25	156	247	373	1e-28	107	COG4964	U					Flp pilus assembly protein, secretin CpaC
20150728-5_normC5K20_13540	gnl|CDD|223329	39.68	63	27	1	15	77	13	64	7e-11	52.3	COG0251	J					Putative translation initiation inhibitor, yjgF family
20150728-5_normC5K20_13570	gnl|CDD|223329	39.68	63	27	1	15	77	13	64	7e-11	52.3	COG0251	J					Putative translation initiation inhibitor, yjgF family
20150728-5_normC5K20_13580	gnl|CDD|224324	27.59	116	78	4	3	117	28	138	3e-09	48.9	COG1406	N					Predicted inhibitor of MCP methylation, homolog of CheC
20150728-5_normC5K20_13590	gnl|CDD|224285	15.71	70	59	0	1	70	39	108	9e-05	34.7	COG1366	T					Anti-anti-sigma regulatory factor (antagonist of anti-sigma factor)
20150728-5_normC5K20_13620	gnl|CDD|223515	37.5	120	69	3	38	153	195	312	9e-19	79.2	COG0438	M					Glycosyltransferase
20150728-5_normC5K20_13630	gnl|CDD|223861	31.91	188	113	2	1	173	99	286	2e-23	92	COG0790	R					FOG: TPR repeat, SEL1 subfamily
20150728-5_normC5K20_13670	gnl|CDD|223855	26.67	75	50	2	3	76	51	121	4e-09	47.5	COG0784	T					FOG: CheY-like receiver
20150728-5_normC5K20_13690	gnl|CDD|224393	35.59	59	38	0	18	76	4	62	1e-08	45.3	COG1476	K					Predicted transcriptional regulators
20150728-5_normC5K20_13700	gnl|CDD|225114	30.16	63	44	0	31	93	1	63	2e-10	53.9	COG2204	T					Response regulator containing CheY-like receiver, AAA-type ATPase, and DNA-binding domains
20150728-5_normC5K20_13740	gnl|CDD|223664	31.88	138	83	3	1	136	323	451	2e-10	55	COG0591	E	R				Na+/proline symporter
20150728-5_normC5K20_13750	gnl|CDD|223914	47.32	112	56	3	1	110	255	365	9e-07	44.3	COG0845	M					Membrane-fusion protein
20150728-5_normC5K20_13780	gnl|CDD|224585	42.11	57	33	0	4	60	92	148	2e-14	61.5	COG1671	S					Uncharacterized protein conserved in bacteria
20150728-5_normC5K20_13790	gnl|CDD|223392	60.87	69	26	1	1	68	84	152	6e-26	95.4	COG0315	H					Molybdenum cofactor biosynthesis enzyme
20150728-5_normC5K20_13800	gnl|CDD|223858	36.62	71	23	1	14	84	3	51	2e-13	61.8	COG0787	M					Alanine racemase
20150728-5_normC5K20_13850	gnl|CDD|225052	30.52	154	88	3	28	180	5	140	8e-31	113	COG2141	C					Coenzyme F420-dependent N5,N10-methylene tetrahydromethanopterin reductase and related flavin-dependent oxidoreductases
20150728-5_normC5K20_13860	gnl|CDD|225722	33.33	321	209	3	3	323	1	316	4e-73	229	COG3181	S					Uncharacterized protein conserved in bacteria
20150728-5_normC5K20_13870	gnl|CDD|225112	35.56	90	58	0	24	113	102	191	4e-07	44.1	COG2202	T					FOG: PAS/PAC domain
20150728-5_normC5K20_13880	gnl|CDD|227603	25.13	187	135	2	1	183	13	198	2e-19	80.5	COG5278	T					Predicted periplasmic ligand-binding sensor domain
20150728-5_normC5K20_13890	gnl|CDD|227603	25.13	187	135	2	1	183	13	198	2e-19	80.5	COG5278	T					Predicted periplasmic ligand-binding sensor domain
20150728-5_normC5K20_13900	gnl|CDD|227603	25.13	187	135	2	1	183	13	198	2e-19	80.5	COG5278	T					Predicted periplasmic ligand-binding sensor domain
20150728-5_normC5K20_13990	gnl|CDD|223362	35.86	251	142	7	1	249	188	421	8e-43	150	COG0285	H					Folylpolyglutamate synthase
20150728-5_normC5K20_14000	gnl|CDD|223864	27.24	268	158	8	39	292	3	247	4e-33	124	COG0793	M					Periplasmic protease
20150728-5_normC5K20_14090	gnl|CDD|223894	32.35	68	46	0	1	68	57	124	2e-18	73	COG0824	R					Predicted thioesterase
20150728-5_normC5K20_14140	gnl|CDD|224212	28.34	607	361	17	1	601	2	540	4e-79	261	COG1293	K					Predicted RNA-binding protein homologous to eukaryotic snRNP
20150728-5_normC5K20_14150	gnl|CDD|223272	56.12	139	60	1	22	160	3	140	5e-65	199	COG0194	F					Guanylate kinase
20150728-5_normC5K20_14170	gnl|CDD|224610	45.62	160	85	2	2	159	186	345	2e-49	165	COG1696	M					Predicted membrane protein involved in D-alanine export
20150728-5_normC5K20_14180	gnl|CDD|225953	30.1	206	119	6	1	193	653	846	5e-25	100	COG3419	N	U				Tfp pilus assembly protein, tip-associated adhesin PilY1
20150728-5_normC5K20_14210	gnl|CDD|224482	47.79	136	67	3	1	134	208	341	5e-51	165	COG1566	V					Multidrug resistance efflux pump
20150728-5_normC5K20_14220	gnl|CDD|224217	74.64	138	35	0	4	141	98	235	8e-86	265	COG1298	N	U				Flagellar biosynthesis pathway, component FlhA
20150728-5_normC5K20_14230	gnl|CDD|223694	38.18	55	33	1	15	68	3	57	3e-16	69.1	COG0621	J					2-methylthioadenine synthetase
20150728-5_normC5K20_14270	gnl|CDD|223552	30.56	108	73	1	1	108	61	166	2e-17	74	COG0476	H					Dinucleotide-utilizing enzymes involved in molybdopterin and thiamine biosynthesis family 2
20150728-5_normC5K20_14280	gnl|CDD|224117	50	138	68	1	1	137	1018	1155	4e-50	171	COG1196	D					Chromosome segregation ATPases
20150728-5_normC5K20_14290	gnl|CDD|224273	20.83	240	170	7	167	404	15	236	6e-19	83.1	COG1354	S					Uncharacterized conserved protein
20150728-5_normC5K20_14300	gnl|CDD|224304	35.92	103	58	2	3	97	60	162	1e-19	81.2	COG1386	K					Predicted transcriptional regulator containing the HTH domain
20150728-5_normC5K20_14310	gnl|CDD|225059	49.74	191	89	3	1	190	33	217	2e-85	252	COG2148	M					Sugar transferases involved in lipopolysaccharide synthesis
20150728-5_normC5K20_14320	gnl|CDD|224418	40	115	61	4	6	117	432	541	4e-22	90.2	COG1501	G					Alpha-glucosidases, family 31 of glycosyl hydrolases
20150728-5_normC5K20_14330	gnl|CDD|223146	43.48	138	78	0	2	139	33	170	4e-54	179	COG0068	O					Hydrogenase maturation factor
20150728-5_normC5K20_14340	gnl|CDD|223251	65.26	190	65	1	2	190	91	280	1e-118	349	COG0173	J					Aspartyl-tRNA synthetase
20150728-5_normC5K20_14380	gnl|CDD|225115	46.24	93	48	1	1	93	788	878	6e-28	105	COG2205	T					Osmosensitive K+ channel histidine kinase
20150728-5_normC5K20_14430	gnl|CDD|223128	84.77	151	23	0	1	151	1	151	6e-114	329	COG0050	J					GTPases - translation elongation factors
20150728-5_normC5K20_14440	gnl|CDD|223473	58.06	93	39	0	1	93	156	248	1e-45	147	COG0396	O					ABC-type transport system involved in Fe-S cluster assembly, ATPase component
20150728-5_normC5K20_14460	gnl|CDD|223958	23.74	139	72	3	1	134	12	121	3e-08	48.4	COG1027	E					Aspartate ammonia-lyase
20150728-5_normC5K20_14500	gnl|CDD|223157	37.96	137	80	2	1	136	138	270	2e-31	113	COG0079	E					Histidinol-phosphate/aromatic aminotransferase and cobyric acid decarboxylase
20150728-5_normC5K20_14560	gnl|CDD|223846	23.18	220	126	6	57	271	47	228	2e-15	70.8	COG0775	F					Nucleoside phosphorylase
20150728-5_normC5K20_14580	gnl|CDD|227716	45.95	74	36	1	4	77	40	109	8e-25	92.2	COG5429	S					Uncharacterized secreted protein
20150728-5_normC5K20_14590	gnl|CDD|227949	20.49	122	89	3	1	118	1	118	0.005	34.8	COG5662	K					Predicted transmembrane transcriptional regulator (anti-sigma factor)
20150728-5_normC5K20_14600	gnl|CDD|224511	35.29	170	107	1	6	175	11	177	4e-43	142	COG1595	K					DNA-directed RNA polymerase specialized sigma subunit, sigma24 homolog
20150728-5_normC5K20_14610	gnl|CDD|223307	55.47	128	56	1	61	187	2	129	3e-69	208	COG0229	O					Conserved domain frequently associated with peptide methionine sulfoxide reductase
20150728-5_normC5K20_14620	gnl|CDD|227122	21.48	149	97	4	11	141	313	459	0.0004	38.2	COG4783	R					Putative Zn-dependent protease, contains TPR repeats
20150728-5_normC5K20_14660	gnl|CDD|225461	35.29	51	26	2	17	67	15	58	0.001	33.9	COG2909	K					ATP-dependent transcriptional regulator
20150728-5_normC5K20_14740	gnl|CDD|225186	40.32	62	37	0	8	69	474	535	4e-13	62.1	COG2303	E					Choline dehydrogenase and related flavoproteins
20150728-5_normC5K20_14750	gnl|CDD|225186	40.32	62	37	0	8	69	474	535	4e-13	62.1	COG2303	E					Choline dehydrogenase and related flavoproteins
20150728-5_normC5K20_14770	gnl|CDD|223816	36.28	113	67	2	1	108	111	223	5e-26	96.6	COG0745	T	K				Response regulators consisting of a CheY-like receiver domain and a winged-helix DNA-binding domain
20150728-5_normC5K20_14790	gnl|CDD|227121	19.49	195	149	4	144	335	113	302	7e-09	54	COG4782	S					Uncharacterized protein conserved in bacteria
20150728-5_normC5K20_14800	gnl|CDD|226079	28.81	59	41	1	21	78	19	77	2e-05	37.4	COG3549	R					Plasmid maintenance system killer protein
20150728-5_normC5K20_14810	gnl|CDD|225635	42.37	59	29	3	5	61	1	56	7e-09	45.8	COG3093	R					Plasmid maintenance system antidote protein
20150728-5_normC5K20_14830	gnl|CDD|223660	50.75	134	61	3	1	133	48	177	1e-41	146	COG0587	L					DNA polymerase III, alpha subunit
20150728-5_normC5K20_14850	gnl|CDD|223353	44.26	183	101	1	2	183	131	313	2e-77	235	COG0276	H					Protoheme ferro-lyase (ferrochelatase)
20150728-5_normC5K20_14860	gnl|CDD|223353	44.26	183	101	1	2	183	131	313	2e-77	235	COG0276	H					Protoheme ferro-lyase (ferrochelatase)
20150728-5_normC5K20_14880	gnl|CDD|225117	33.33	75	49	1	1	74	46	120	4e-17	69.5	COG2207	K					AraC-type DNA-binding domain-containing proteins
20150728-5_normC5K20_14900	gnl|CDD|223589	43.08	130	67	2	5	131	95	220	1e-29	109	COG0515	R	T	K	L		Serine/threonine protein kinase
20150728-5_normC5K20_14930	gnl|CDD|224706	32.92	322	190	9	46	357	134	439	8e-75	239	COG1793	L					ATP-dependent DNA ligase
20150728-5_normC5K20_14940	gnl|CDD|224122	34.59	266	157	6	26	288	15	266	3e-63	212	COG1201	R					Lhr-like helicases
20150728-5_normC5K20_14960	gnl|CDD|224401	49.23	65	33	0	1	65	189	253	4e-19	76.3	COG1484	L					DNA replication protein
20150728-5_normC5K20_14990	gnl|CDD|223350	48.72	117	55	1	1	117	54	165	2e-48	162	COG0272	L					NAD-dependent DNA ligase (contains BRCT domain type II)
20150728-5_normC5K20_15070	gnl|CDD|226220	42.05	88	51	0	1	88	1	88	1e-23	92.4	COG3696	P					Putative silver efflux pump
20150728-5_normC5K20_15080	gnl|CDD|223914	27.14	339	238	5	88	417	27	365	9e-22	93.2	COG0845	M					Membrane-fusion protein
20150728-5_normC5K20_15090	gnl|CDD|224109	43.9	82	46	0	1	82	9	90	1e-24	89.3	COG1188	J					Ribosome-associated heat shock protein implicated in the recycling of the 50S subunit (S4 paralog)
20150728-5_normC5K20_15110	gnl|CDD|223313	33.6	125	81	2	1	125	22	144	8e-31	109	COG0235	G					Ribulose-5-phosphate 4-epimerase and related epimerases and aldolases
20150728-5_normC5K20_15120	gnl|CDD|224418	49.61	129	62	2	1	127	467	594	2e-43	150	COG1501	G					Alpha-glucosidases, family 31 of glycosyl hydrolases
20150728-5_normC5K20_15130	gnl|CDD|223476	54.05	74	32	1	7	80	3	74	1e-25	95.4	COG0399	M					Predicted pyridoxal phosphate-dependent enzyme apparently involved in regulation of cell wall biogenesis
20150728-5_normC5K20_15180	gnl|CDD|223911	33.66	101	66	1	2	102	1	100	6e-22	88.4	COG0841	V					Cation/multidrug efflux pump
20150728-5_normC5K20_15210	gnl|CDD|224893	33.33	30	20	0	88	117	243	272	0.001	34.2	COG1982	E					Arginine/lysine/ornithine decarboxylases
20150728-5_normC5K20_15220	gnl|CDD|223340	63.22	87	30	1	3	87	1	87	5e-36	120	COG0262	H					Dihydrofolate reductase
20150728-5_normC5K20_15230	gnl|CDD|223340	63.22	87	30	1	3	87	1	87	5e-36	120	COG0262	H					Dihydrofolate reductase
20150728-5_normC5K20_15240	gnl|CDD|225043	33.33	75	50	0	4	78	354	428	2e-10	53.6	COG2132	Q					Putative multicopper oxidases
20150728-5_normC5K20_15280	gnl|CDD|227889	22.94	109	72	3	98	206	339	435	0.005	35.3	COG5602	B					Histone deacetylase complex, SIN3 component
20150728-5_normC5K20_15320	gnl|CDD|223732	31.03	87	58	1	39	125	237	321	5e-11	56.9	COG0659	P					Sulfate permease and related transporters (MFS superfamily)
20150728-5_normC5K20_15380	gnl|CDD|224877	34.68	124	58	5	2	125	351	451	4e-19	80.5	COG1966	T					Carbon starvation protein, predicted membrane protein
20150728-5_normC5K20_15400	gnl|CDD|223293	30.43	69	46	1	10	78	398	464	1e-10	53.8	COG0215	J					Cysteinyl-tRNA synthetase
20150728-5_normC5K20_15420	gnl|CDD|223197	50.61	413	198	4	10	420	1	409	5e-164	473	COG0119	E					Isopropylmalate/homocitrate/citramalate synthases
20150728-5_normC5K20_15440	gnl|CDD|223791	50.4	125	60	2	1	124	201	324	3e-46	154	COG0719	O					ABC-type transport system involved in Fe-S cluster assembly, permease component
20150728-5_normC5K20_15470	gnl|CDD|224376	44	125	69	1	1	125	135	258	7e-40	138	COG1459	N	U				Type II secretory pathway, component PulF
20150728-5_normC5K20_15490	gnl|CDD|225534	73.98	123	32	0	1	123	433	555	3e-72	225	COG2987	E					Urocanate hydratase
20150728-5_normC5K20_15500	gnl|CDD|225534	73.98	123	32	0	1	123	433	555	3e-72	225	COG2987	E					Urocanate hydratase
20150728-5_normC5K20_15510	gnl|CDD|225534	73.98	123	32	0	1	123	433	555	3e-72	225	COG2987	E					Urocanate hydratase
20150728-5_normC5K20_15550	gnl|CDD|223533	26.7	206	130	4	3	207	80	265	4e-05	41.4	COG0457	R					FOG: TPR repeat
20150728-5_normC5K20_15600	gnl|CDD|223408	31.48	162	109	2	11	171	111	271	1e-30	112	COG0331	I					(acyl-carrier-protein) S-malonyltransferase
20150728-5_normC5K20_15610	gnl|CDD|223911	27.59	116	70	1	2	117	425	526	1e-18	79.6	COG0841	V					Cation/multidrug efflux pump
20150728-5_normC5K20_15620	gnl|CDD|226143	37.7	122	68	3	1	119	84	200	2e-21	85.2	COG3616	E					Predicted amino acid aldolase or racemase
20150728-5_normC5K20_15650	gnl|CDD|223645	35.71	126	73	3	8	126	10	134	1e-23	90.4	COG0572	F					Uridine kinase
20150728-5_normC5K20_15670	gnl|CDD|223439	47.76	67	35	0	1	67	8	74	2e-29	105	COG0362	G					6-phosphogluconate dehydrogenase
20150728-5_normC5K20_15680	gnl|CDD|223440	30.71	254	153	5	10	257	2	238	1e-56	181	COG0363	G					6-phosphogluconolactonase/Glucosamine-6-phosphate isomerase/deaminase
20150728-5_normC5K20_15690	gnl|CDD|225963	22.87	223	142	9	65	280	31	230	9e-13	65.7	COG3429	G					Glucose-6-P dehydrogenase subunit
20150728-5_normC5K20_15700	gnl|CDD|224877	31.29	147	66	4	1	146	452	564	3e-18	79.3	COG1966	T					Carbon starvation protein, predicted membrane protein
20150728-5_normC5K20_15740	gnl|CDD|225970	30.86	81	53	2	29	109	30	107	2e-09	50.1	COG3436	L					Transposase and inactivated derivatives
20150728-5_normC5K20_15780	gnl|CDD|223864	30.65	62	41	1	1	60	122	183	2e-08	48.5	COG0793	M					Periplasmic protease
20150728-5_normC5K20_15840	gnl|CDD|223755	27.51	189	133	3	20	205	1	188	7e-26	100	COG0683	E					ABC-type branched-chain amino acid transport systems, periplasmic component
20150728-5_normC5K20_15880	gnl|CDD|223353	44.83	116	59	3	1	116	18	128	7e-35	121	COG0276	H					Protoheme ferro-lyase (ferrochelatase)
20150728-5_normC5K20_15890	gnl|CDD|223470	26.58	79	58	0	34	112	2	80	4e-14	61.9	COG0393	S					Uncharacterized conserved protein
20150728-5_normC5K20_15950	gnl|CDD|224299	24.53	53	39	1	1	52	49	101	9e-06	39.3	COG1381	L					Recombinational DNA repair protein (RecF pathway)
20150728-5_normC5K20_15980	gnl|CDD|225148	39.85	409	236	3	7	415	52	450	2e-125	371	COG2239	P					Mg/Co/Ni transporter MgtE (contains CBS domain)
20150728-5_normC5K20_16010	gnl|CDD|225111	46.6	103	54	1	1	103	6	107	1e-25	96.6	COG2201	N	T				Chemotaxis response regulator containing a CheY-like receiver domain and a methylesterase domain
20150728-5_normC5K20_16120	gnl|CDD|225109	40.11	182	107	2	236	416	1	181	3e-41	144	COG2199	T					FOG: GGDEF domain
20150728-5_normC5K20_16130	gnl|CDD|223295	56.93	137	59	0	2	138	2	138	4e-75	224	COG0217	S					Uncharacterized conserved protein
20150728-5_normC5K20_16140	gnl|CDD|226687	35.79	95	58	1	167	258	152	246	4e-07	49.3	COG4235	O					Cytochrome c biogenesis factor
20150728-5_normC5K20_16150	gnl|CDD|223842	42.14	458	245	10	4	455	5	448	2e-161	465	COG0771	M					UDP-N-acetylmuramoylalanine-D-glutamate ligase
20150728-5_normC5K20_16160	gnl|CDD|223843	39.34	361	209	4	41	393	14	372	2e-104	315	COG0772	D					Bacterial cell division membrane protein
20150728-5_normC5K20_16170	gnl|CDD|224423	35.71	42	27	0	1	42	555	596	7e-07	42.9	COG1506	E					Dipeptidyl aminopeptidases/acylaminoacyl-peptidases
20150728-5_normC5K20_16200	gnl|CDD|227294	52.63	95	45	0	1	95	77	171	9e-36	119	COG4959	O	U				Type IV secretory pathway, protease TraF
20150728-5_normC5K20_16260	gnl|CDD|223660	50.46	109	53	1	1	108	768	876	1e-41	145	COG0587	L					DNA polymerase III, alpha subunit
20150728-5_normC5K20_16270	gnl|CDD|223816	36.71	79	48	2	1	79	32	108	3e-14	62.7	COG0745	T	K				Response regulators consisting of a CheY-like receiver domain and a winged-helix DNA-binding domain
20150728-5_normC5K20_16280	gnl|CDD|224720	26.47	136	94	2	25	160	87	216	0.0003	37.1	COG1807	M					4-amino-4-deoxy-L-arabinose transferase and related glycosyltransferases of PMT family
20150728-5_normC5K20_16300	gnl|CDD|224995	43.96	298	145	7	12	304	5	285	7e-79	242	COG2084	I					3-hydroxyisobutyrate dehydrogenase and related beta-hydroxyacid dehydrogenases
20150728-5_normC5K20_16330	gnl|CDD|223279	41.84	98	56	1	15	112	7	103	9e-29	105	COG0201	U					Preprotein translocase subunit SecY
20150728-5_normC5K20_16350	gnl|CDD|223147	51.25	80	39	0	80	159	1	80	4e-25	98.1	COG0069	E					Glutamate synthase domain 2
20150728-5_normC5K20_16360	gnl|CDD|225605	24.26	136	82	4	5	126	1	129	0.0002	36.6	COG3063	N	U				Tfp pilus assembly protein PilF
20150728-5_normC5K20_16370	gnl|CDD|225605	24.26	136	82	4	5	126	1	129	0.0002	36.6	COG3063	N	U				Tfp pilus assembly protein PilF
20150728-5_normC5K20_16380	gnl|CDD|225605	24.26	136	82	4	5	126	1	129	0.0002	36.6	COG3063	N	U				Tfp pilus assembly protein PilF
20150728-5_normC5K20_16390	gnl|CDD|223400	34.57	81	50	1	8	85	557	637	8e-14	63.9	COG0323	L					DNA mismatch repair enzyme (predicted ATPase)
20150728-5_normC5K20_16410	gnl|CDD|227335	32.08	53	36	0	47	99	201	253	4e-05	39.7	COG5002	T					Signal transduction histidine kinase
20150728-5_normC5K20_16430	gnl|CDD|225605	27.33	172	122	2	221	390	29	199	2e-10	58.6	COG3063	N	U				Tfp pilus assembly protein PilF
20150728-5_normC5K20_16440	gnl|CDD|223282	43.14	51	23	2	15	64	136	181	2e-06	41.4	COG0204	I					1-acyl-sn-glycerol-3-phosphate acyltransferase
20150728-5_normC5K20_16470	gnl|CDD|227603	24.27	103	78	0	50	152	43	145	2e-06	43.1	COG5278	T					Predicted periplasmic ligand-binding sensor domain
20150728-5_normC5K20_16510	gnl|CDD|223128	75.26	97	24	0	1	97	150	246	1e-55	179	COG0050	J					GTPases - translation elongation factors
20150728-5_normC5K20_16550	gnl|CDD|223532	30.26	152	92	4	7	144	23	174	3e-25	94.3	COG0456	R					Acetyltransferases
20150728-5_normC5K20_16560	gnl|CDD|224187	36.27	102	55	4	97	193	41	137	2e-12	61.5	COG1268	R					Uncharacterized conserved protein
20150728-5_normC5K20_16570	gnl|CDD|224326	28.45	239	161	6	25	260	3	234	9e-26	100	COG1408	R					Predicted phosphohydrolases
20150728-5_normC5K20_16580	gnl|CDD|223426	35.85	106	63	3	1	104	39	141	1e-20	82.3	COG0349	J					Ribonuclease D
20150728-5_normC5K20_16630	gnl|CDD|223601	57.14	56	24	0	30	85	1	56	2e-20	82.7	COG0527	E					Aspartokinases
20150728-5_normC5K20_16660	gnl|CDD|223860	33.96	53	35	0	4	56	1	53	3e-06	38.2	COG0789	K					Predicted transcriptional regulators
20150728-5_normC5K20_16670	gnl|CDD|224169	39.73	73	44	0	1	73	382	454	6e-21	83.8	COG1249	C					Pyruvate/2-oxoglutarate dehydrogenase complex, dihydrolipoamide dehydrogenase (E3) component, and related enzymes
20150728-5_normC5K20_16720	gnl|CDD|224431	24.88	201	112	10	3	187	2	179	1e-11	57.3	COG1514	J					2'-5' RNA ligase
20150728-5_normC5K20_16770	gnl|CDD|226928	47.67	86	45	0	2	87	212	297	1e-22	86.7	COG4558	P					ABC-type hemin transport system, periplasmic component
20150728-5_normC5K20_16800	gnl|CDD|223175	58	50	21	0	34	83	127	176	1e-22	85.3	COG0097	J					Ribosomal protein L6P/L9E
20150728-5_normC5K20_16810	gnl|CDD|223334	33.33	63	41	1	1	62	5	67	2e-12	55.7	COG0256	J					Ribosomal protein L18
20150728-5_normC5K20_16870	gnl|CDD|223528	37.93	145	76	5	14	151	2	139	2e-23	91.5	COG0451	M	G				Nucleoside-diphosphate-sugar epimerases
20150728-5_normC5K20_16900	gnl|CDD|225920	17.71	175	124	2	140	312	122	278	1e-05	43.4	COG3385	L					FOG: Transposase and inactivated derivatives
20150728-5_normC5K20_16940	gnl|CDD|225339	51.06	94	46	0	1	94	325	418	4e-34	119	COG2718	S					Uncharacterized conserved protein
20150728-5_normC5K20_16960	gnl|CDD|223395	37.5	56	35	0	44	99	12	67	8e-13	61.3	COG0318	I	Q				Acyl-CoA synthetases (AMP-forming)/AMP-acid ligases II
20150728-5_normC5K20_16970	gnl|CDD|225557	41.3	92	48	3	6	96	4	90	9e-23	85.5	COG3012	S					Uncharacterized protein conserved in bacteria
20150728-5_normC5K20_16990	gnl|CDD|223091	25.95	131	67	8	8	130	19	127	0.003	33.7	COG0012	J					Predicted GTPase, probable translation factor
20150728-5_normC5K20_17000	gnl|CDD|223256	43.88	98	54	1	2	99	341	437	7e-30	110	COG0178	L					Excinuclease ATPase subunit
20150728-5_normC5K20_17010	gnl|CDD|223214	32.48	117	52	5	2	99	97	205	1e-14	65.3	COG0136	E					Aspartate-semialdehyde dehydrogenase
20150728-5_normC5K20_17040	gnl|CDD|223282	34.12	85	52	3	26	106	30	114	8e-10	51.5	COG0204	I					1-acyl-sn-glycerol-3-phosphate acyltransferase
20150728-5_normC5K20_17050	gnl|CDD|225432	62.44	197	74	0	4	200	3	199	1e-113	326	COG2877	M					3-deoxy-D-manno-octulosonic acid (KDO) 8-phosphate synthase
20150728-5_normC5K20_17060	gnl|CDD|224784	29.9	97	64	2	18	113	4	97	5e-21	80.5	COG1872	S					Uncharacterized conserved protein
20150728-5_normC5K20_17080	gnl|CDD|224460	39.81	206	111	3	2	207	22	214	7e-58	190	COG1543	S					Uncharacterized conserved protein
20150728-5_normC5K20_17090	gnl|CDD|227299	42.73	110	46	3	1	98	212	316	2e-25	96.3	COG4964	U					Flp pilus assembly protein, secretin CpaC
20150728-5_normC5K20_17110	gnl|CDD|226591	22.92	96	52	4	1	92	154	231	0.0006	34.3	COG4106	R					Trans-aconitate methyltransferase
20150728-5_normC5K20_17120	gnl|CDD|226591	22.92	96	52	4	1	92	154	231	0.0006	34.3	COG4106	R					Trans-aconitate methyltransferase
20150728-5_normC5K20_17130	gnl|CDD|226591	22.92	96	52	4	1	92	154	231	0.0006	34.3	COG4106	R					Trans-aconitate methyltransferase
20150728-5_normC5K20_17160	gnl|CDD|226774	42.64	129	64	3	1	119	248	376	7e-16	70.4	COG4324	R					Predicted aminopeptidase
20150728-5_normC5K20_17230	gnl|CDD|223589	20.36	167	111	4	3	150	119	282	5e-11	57.8	COG0515	R	T	K	L		Serine/threonine protein kinase
20150728-5_normC5K20_17240	gnl|CDD|223589	27	100	65	2	4	95	167	266	2e-14	65.5	COG0515	R	T	K	L		Serine/threonine protein kinase
20150728-5_normC5K20_17260	gnl|CDD|223910	31.94	144	95	1	1	144	193	333	2e-20	84.3	COG0840	N	T				Methyl-accepting chemotaxis protein
20150728-5_normC5K20_17270	gnl|CDD|223715	21.05	95	74	1	35	128	34	128	0.0008	35.1	COG0642	T					Signal transduction histidine kinase
20150728-5_normC5K20_17310	gnl|CDD|224971	57.24	145	62	0	1	145	155	299	4e-68	215	COG2060	P					K+-transporting ATPase, A chain
20150728-5_normC5K20_17340	gnl|CDD|223755	40	45	24	2	23	64	291	335	0.003	32	COG0683	E					ABC-type branched-chain amino acid transport systems, periplasmic component
20150728-5_normC5K20_17350	gnl|CDD|223755	31.71	287	190	3	13	297	1	283	4e-53	177	COG0683	E					ABC-type branched-chain amino acid transport systems, periplasmic component
20150728-5_normC5K20_17360	gnl|CDD|224089	43.4	212	118	2	1	210	244	455	2e-72	227	COG1167	K	E				Transcriptional regulators containing a DNA-binding HTH domain and an aminotransferase domain (MocR family) and their eukaryotic orthologs
20150728-5_normC5K20_17370	gnl|CDD|224089	39.56	91	54	1	4	93	120	210	3e-26	98.6	COG1167	K	E				Transcriptional regulators containing a DNA-binding HTH domain and an aminotransferase domain (MocR family) and their eukaryotic orthologs
20150728-5_normC5K20_17380	gnl|CDD|224440	55.86	145	62	2	1	144	395	538	2e-62	202	COG1523	G					Type II secretory pathway, pullulanase PulA and related glycosidases
20150728-5_normC5K20_17400	gnl|CDD|223715	38.02	121	73	2	2	121	164	283	1e-20	82.9	COG0642	T					Signal transduction histidine kinase
20150728-5_normC5K20_17440	gnl|CDD|223769	31.37	51	35	0	1	51	242	292	0.0001	35.6	COG0697	G	E	R			Permeases of the drug/metabolite transporter (DMT) superfamily
20150728-5_normC5K20_17510	gnl|CDD|225504	43.75	144	80	1	1	143	39	182	4e-47	156	COG2956	G					Predicted N-acetylglucosaminyl transferase
20150728-5_normC5K20_17570	gnl|CDD|225464	31.15	61	39	2	3	63	205	262	0.004	33.1	COG2912	S					Uncharacterized conserved protein
20150728-5_normC5K20_17580	gnl|CDD|225464	31.15	61	39	2	3	63	205	262	0.004	33.1	COG2912	S					Uncharacterized conserved protein
20150728-5_normC5K20_17660	gnl|CDD|223454	41.86	43	18	2	1	43	109	144	4e-06	38.5	COG0377	C					NADH:ubiquinone oxidoreductase 20 kD subunit and related Fe-S oxidoreductases
20150728-5_normC5K20_17670	gnl|CDD|223866	23.19	207	155	2	7	210	4	209	3e-31	117	COG0795	R					Predicted permeases
20150728-5_normC5K20_17680	gnl|CDD|223885	29.39	245	159	6	17	252	251	490	8e-35	128	COG0815	M					Apolipoprotein N-acyltransferase
20150728-5_normC5K20_17690	gnl|CDD|223810	49.59	121	60	1	132	251	142	262	5e-43	147	COG0739	M					Membrane proteins related to metalloendopeptidases
20150728-5_normC5K20_17700	gnl|CDD|223885	24.85	511	331	13	34	533	22	490	2e-46	169	COG0815	M					Apolipoprotein N-acyltransferase
20150728-5_normC5K20_17710	gnl|CDD|223866	23.19	207	155	2	7	210	4	209	3e-31	117	COG0795	R					Predicted permeases
20150728-5_normC5K20_17740	gnl|CDD|223492	30.95	126	71	4	9	134	162	271	1e-09	53.1	COG0415	L					Deoxyribodipyrimidine photolyase
20150728-5_normC5K20_17750	gnl|CDD|224658	33.33	51	31	1	1	48	41	91	1e-05	39.3	COG1744	R					Uncharacterized ABC-type transport system, periplasmic component/surface lipoprotein
20150728-5_normC5K20_17760	gnl|CDD|224658	33.33	51	31	1	1	48	41	91	1e-05	39.3	COG1744	R					Uncharacterized ABC-type transport system, periplasmic component/surface lipoprotein
20150728-5_normC5K20_17790	gnl|CDD|224041	58.33	84	35	0	2	85	125	208	3e-44	143	COG1116	P					ABC-type nitrate/sulfonate/bicarbonate transport system, ATPase component
20150728-5_normC5K20_17810	gnl|CDD|223955	33.96	106	66	1	1	106	1	102	4e-26	96.7	COG1024	I					Enoyl-CoA hydratase/carnithine racemase
20150728-5_normC5K20_17830	gnl|CDD|223911	31.03	435	285	9	21	452	1	423	1e-91	299	COG0841	V					Cation/multidrug efflux pump
20150728-5_normC5K20_17840	gnl|CDD|223914	22.29	175	81	3	1	174	245	365	7e-08	50.1	COG0845	M					Membrane-fusion protein
20150728-5_normC5K20_17850	gnl|CDD|224871	36.67	90	54	2	1	87	75	164	6e-18	74.8	COG1960	I					Acyl-CoA dehydrogenases
20150728-5_normC5K20_17860	gnl|CDD|224107	28.26	92	58	2	1	87	47	135	3e-30	106	COG1186	J					Protein chain release factor B
20150728-5_normC5K20_17870	gnl|CDD|227244	37.14	35	20	1	4	38	562	594	0.006	33	COG4907	S					Predicted membrane protein
20150728-5_normC5K20_17920	gnl|CDD|227840	31.13	106	73	0	2	107	27	132	5e-36	122	COG5553	R					Predicted metal-dependent enzyme of the double-stranded beta helix superfamily
20150728-5_normC5K20_17960	gnl|CDD|227278	22.03	118	86	3	110	224	77	191	0.002	35.5	COG4942	D					Membrane-bound metallopeptidase
20150728-5_normC5K20_17990	gnl|CDD|223448	31.67	60	41	0	3	62	301	360	9e-11	53.8	COG0371	C					Glycerol dehydrogenase and related enzymes
20150728-5_normC5K20_18000	gnl|CDD|225534	65.12	86	30	0	1	86	347	432	2e-46	154	COG2987	E					Urocanate hydratase
20150728-5_normC5K20_18010	gnl|CDD|223083	42.73	110	62	1	6	114	27	136	8e-27	101	COG0004	P					Ammonia permease
20150728-5_normC5K20_18020	gnl|CDD|226950	34.31	102	64	2	1	101	158	257	6e-11	55.9	COG4584	L					Transposase and inactivated derivatives
20150728-5_normC5K20_18040	gnl|CDD|224971	60	80	32	0	4	83	94	173	7e-38	130	COG2060	P					K+-transporting ATPase, A chain
20150728-5_normC5K20_18050	gnl|CDD|224971	46.55	58	22	1	1	58	59	107	5e-11	54.6	COG2060	P					K+-transporting ATPase, A chain
20150728-5_normC5K20_18060	gnl|CDD|224971	46.55	58	22	1	1	58	59	107	5e-11	54.6	COG2060	P					K+-transporting ATPase, A chain
20150728-5_normC5K20_18070	gnl|CDD|224971	60	80	32	0	4	83	94	173	7e-38	130	COG2060	P					K+-transporting ATPase, A chain
20150728-5_normC5K20_18090	gnl|CDD|225425	43.9	82	46	0	55	136	5	86	2e-19	81.2	COG2870	M					ADP-heptose synthase, bifunctional sugar kinase/adenylyltransferase
20150728-5_normC5K20_18140	gnl|CDD|223912	34.56	136	88	1	1	135	123	258	8e-07	43.8	COG0842	V					ABC-type multidrug transport system, permease component
20150728-5_normC5K20_18200	gnl|CDD|225364	37.97	79	49	0	1	79	1	79	3e-18	75	COG2805	N	U				Tfp pilus assembly protein, pilus retraction ATPase PilT
20150728-5_normC5K20_18210	gnl|CDD|225744	30.51	59	36	2	1	58	60	114	2e-07	44.3	COG3203	M					Outer membrane protein (porin)
20150728-5_normC5K20_18220	gnl|CDD|223249	26.21	103	61	5	27	119	131	228	2e-05	39.5	COG0171	H					NAD synthase
20150728-5_normC5K20_18230	gnl|CDD|226991	32.42	256	168	3	494	748	1	252	2e-51	180	COG4644	L					Transposase and inactivated derivatives, TnpA family
20150728-5_normC5K20_18240	gnl|CDD|223855	26.74	86	62	1	1	85	41	126	4e-11	52.9	COG0784	T					FOG: CheY-like receiver
20150728-5_normC5K20_18260	gnl|CDD|225432	52.56	78	37	0	1	78	200	277	3e-29	104	COG2877	M					3-deoxy-D-manno-octulosonic acid (KDO) 8-phosphate synthase
20150728-5_normC5K20_18270	gnl|CDD|223716	61.36	132	50	1	2	133	332	462	6e-63	203	COG0643	N	T				Chemotaxis protein histidine kinase and related kinases
20150728-5_normC5K20_18300	gnl|CDD|223955	50.79	126	59	3	1	125	134	257	5e-38	129	COG1024	I					Enoyl-CoA hydratase/carnithine racemase
20150728-5_normC5K20_18320	gnl|CDD|223755	32.91	79	53	0	3	81	147	225	4e-10	52.4	COG0683	E					ABC-type branched-chain amino acid transport systems, periplasmic component
20150728-5_normC5K20_18330	gnl|CDD|226608	23.26	43	33	0	9	51	100	142	0.002	32.2	COG4123	R					Predicted O-methyltransferase
20150728-5_normC5K20_18360	gnl|CDD|225942	25.35	71	28	3	223	293	507	552	0.004	36.3	COG3408	G					Glycogen debranching enzyme
20150728-5_normC5K20_18380	gnl|CDD|223214	33.03	109	55	4	28	134	1	93	7e-18	75.7	COG0136	E					Aspartate-semialdehyde dehydrogenase
20150728-5_normC5K20_18460	gnl|CDD|225126	68.35	79	25	0	1	79	63	141	7e-37	128	COG2216	P					High-affinity K+ transport system, ATPase chain B
20150728-5_normC5K20_18470	gnl|CDD|224610	41.79	67	36	1	12	75	113	179	2e-09	50.4	COG1696	M					Predicted membrane protein involved in D-alanine export
20150728-5_normC5K20_18510	gnl|CDD|227614	31.07	103	71	0	80	182	519	621	0.0002	38.7	COG5295	U	W				Autotransporter adhesin
20150728-5_normC5K20_18520	gnl|CDD|223533	21.67	240	177	5	71	305	58	291	8e-08	49.8	COG0457	R					FOG: TPR repeat
20150728-5_normC5K20_18540	gnl|CDD|227284	32.14	56	31	3	3	56	3	53	0.0003	34.3	COG4948	M	R				L-alanine-DL-glutamate epimerase and related enzymes of enolase superfamily
20150728-5_normC5K20_18570	gnl|CDD|223777	38.96	77	45	1	1	77	108	182	0.0005	34	COG0705	R					Uncharacterized membrane protein (homolog of Drosophila rhomboid)
20150728-5_normC5K20_18590	gnl|CDD|223911	23.26	129	98	1	1	128	38	166	3e-18	78.8	COG0841	V					Cation/multidrug efflux pump
20150728-5_normC5K20_18600	gnl|CDD|223940	43.75	128	70	1	1	128	9	134	4e-35	124	COG1008	C					NADH:ubiquinone oxidoreductase subunit 4 (chain M)
20150728-5_normC5K20_18610	gnl|CDD|223256	52.54	118	55	1	11	128	223	339	1e-50	170	COG0178	L					Excinuclease ATPase subunit
20150728-5_normC5K20_18620	gnl|CDD|223654	34.15	82	51	2	9	88	5	85	7e-13	59.9	COG0581	P					ABC-type phosphate transport system, permease component
20150728-5_normC5K20_18630	gnl|CDD|223646	38.89	36	22	0	1	36	275	310	1e-05	37.6	COG0573	P					ABC-type phosphate transport system, permease component
20150728-5_normC5K20_18640	gnl|CDD|225447	59.23	130	48	1	2	126	114	243	1e-65	200	COG2894	D					Septum formation inhibitor-activating ATPase
20150728-5_normC5K20_18650	gnl|CDD|224331	29.25	106	59	3	7	112	45	134	5e-05	38	COG1413	C					FOG: HEAT repeat
20150728-5_normC5K20_18670	gnl|CDD|224081	51.75	114	54	1	2	114	183	296	1e-55	175	COG1159	R					GTPase
20150728-5_normC5K20_18680	gnl|CDD|224759	32.35	102	69	0	1	102	24	125	4e-14	62.6	COG1846	K					Transcriptional regulators
20150728-5_normC5K20_18720	gnl|CDD|224054	44.12	68	38	0	1	68	42	109	5e-23	87	COG1131	V					ABC-type multidrug transport system, ATPase component
20150728-5_normC5K20_18820	gnl|CDD|225112	36.49	74	47	0	1	74	66	139	0.004	31.4	COG2202	T					FOG: PAS/PAC domain
20150728-5_normC5K20_18850	gnl|CDD|223470	25.35	71	45	2	1	71	12	74	0.0003	33	COG0393	S					Uncharacterized conserved protein
20150728-5_normC5K20_18870	gnl|CDD|223371	49.12	57	29	0	1	57	208	264	5e-14	61.6	COG0294	H					Dihydropteroate synthase and related enzymes
20150728-5_normC5K20_18880	gnl|CDD|223185	39.44	71	26	2	1	71	111	164	8e-12	56	COG0107	E					Imidazoleglycerol-phosphate synthase
20150728-5_normC5K20_18890	gnl|CDD|223351	60.94	64	22	2	3	66	160	220	1e-18	74.6	COG0274	F					Deoxyribose-phosphate aldolase
20150728-5_normC5K20_18900	gnl|CDD|223955	50	76	38	0	1	76	83	158	7e-29	102	COG1024	I					Enoyl-CoA hydratase/carnithine racemase
20150728-5_normC5K20_18910	gnl|CDD|223955	59.26	27	11	0	10	36	132	158	2e-06	39.7	COG1024	I					Enoyl-CoA hydratase/carnithine racemase
20150728-5_normC5K20_18920	gnl|CDD|225747	27.66	94	67	1	1	93	14	107	2e-06	42.4	COG3206	M					Uncharacterized protein involved in exopolysaccharide biosynthesis
20150728-5_normC5K20_18930	gnl|CDD|226649	34.36	195	112	4	1	191	3	185	7e-44	145	COG4186	R					Predicted phosphoesterase or phosphohydrolase
20150728-5_normC5K20_18950	gnl|CDD|226649	34.36	195	112	4	1	191	3	185	7e-44	145	COG4186	R					Predicted phosphoesterase or phosphohydrolase
20150728-5_normC5K20_18960	gnl|CDD|224796	66.67	63	21	0	9	71	36	98	3e-22	87	COG1884	I					Methylmalonyl-CoA mutase, N-terminal domain/subunit
20150728-5_normC5K20_18970	gnl|CDD|223715	28.92	83	57	2	2	83	177	258	3e-09	50.5	COG0642	T					Signal transduction histidine kinase
20150728-5_normC5K20_18990	gnl|CDD|223911	35.82	67	41	2	3	69	634	698	6e-09	49.1	COG0841	V					Cation/multidrug efflux pump
20150728-5_normC5K20_19000	gnl|CDD|223160	57.63	59	24	1	1	59	106	163	2e-19	77.6	COG0082	E					Chorismate synthase
20150728-5_normC5K20_19010	gnl|CDD|223381	43.48	69	37	1	3	71	3	69	1e-15	67.7	COG0304	I	Q				3-oxoacyl-(acyl-carrier-protein) synthase
20150728-5_normC5K20_19040	gnl|CDD|224512	31.03	29	20	0	2	30	178	206	0.008	28.9	COG1596	M					Periplasmic protein involved in polysaccharide export
20150728-5_normC5K20_19070	gnl|CDD|226587	38.36	73	42	1	1	73	7	76	9e-13	59.9	COG4102	S					Uncharacterized protein conserved in bacteria
20150728-5_normC5K20_19080	gnl|CDD|227592	30	340	206	8	69	382	136	469	9e-73	237	COG5267	S					Uncharacterized protein conserved in bacteria
20150728-5_normC5K20_19100	gnl|CDD|225744	23.73	59	38	2	1	53	1	58	4e-06	39.7	COG3203	M					Outer membrane protein (porin)
20150728-5_normC5K20_19110	gnl|CDD|223483	40.31	191	112	1	6	194	3	193	3e-54	173	COG0406	G					Fructose-2,6-bisphosphatase
20150728-5_normC5K20_19130	gnl|CDD|225110	47.27	256	134	1	439	694	1	255	5e-100	308	COG2200	T					FOG: EAL domain
20150728-5_normC5K20_19150	gnl|CDD|223483	40.31	191	112	1	6	194	3	193	3e-54	173	COG0406	G					Fructose-2,6-bisphosphatase
20150728-5_normC5K20_19160	gnl|CDD|225744	23.73	59	38	2	1	53	1	58	4e-06	39.7	COG3203	M					Outer membrane protein (porin)

## Sheet: B728-3
evidence for COG-annotation (rps-BLAST)												COG annotation
query id	subject id	% identity	alignment length	mismatches	gap opens	q. start	q. end	s. start	s. end	evalue	bit score	COG#	functional categories					COG protein description
20150728-3_normC5K20_00020	gnl|CDD|224346	40.58	69	40	1	9	76	274	342	7e-16	70.5	COG1429	H					Cobalamin biosynthesis protein CobN and related Mg-chelatases
20150728-3_normC5K20_00030	gnl|CDD|224971	76.74	86	19	1	1	86	337	421	1e-43	147	COG2060	P					K+-transporting ATPase, A chain
20150728-3_normC5K20_00070	gnl|CDD|223844	29.23	65	46	0	1	65	386	450	2e-07	44.5	COG0773	M					UDP-N-acetylmuramate-alanine ligase
20150728-3_normC5K20_00160	gnl|CDD|225127	45.63	103	55	1	1	103	608	709	2e-33	120	COG2217	P					Cation transport ATPase
20150728-3_normC5K20_00250	gnl|CDD|224511	48.39	62	32	0	1	62	116	177	2e-15	65.9	COG1595	K					DNA-directed RNA polymerase specialized sigma subunit, sigma24 homolog
20150728-3_normC5K20_00290	gnl|CDD|225825	29.57	257	164	10	1	253	132	375	3e-28	109	COG3287	S					Uncharacterized conserved protein
20150728-3_normC5K20_00300	gnl|CDD|225825	34.72	72	43	2	41	112	45	112	1e-06	43.9	COG3287	S					Uncharacterized conserved protein
20150728-3_normC5K20_00310	gnl|CDD|224439	45.22	115	62	1	1	115	39	152	3e-32	110	COG1522	K					Transcriptional regulators
20150728-3_normC5K20_00330	gnl|CDD|223149	28.57	70	48	1	14	81	39	108	5e-11	52.8	COG0071	O					Molecular chaperone (small heat shock protein)
20150728-3_normC5K20_00380	gnl|CDD|223655	15.28	72	60	1	14	85	219	289	0.001	33.3	COG0582	L					Integrase
20150728-3_normC5K20_00400	gnl|CDD|225375	35.59	59	36	1	63	121	113	169	3e-12	59	COG2819	R					Predicted hydrolase of the alpha/beta superfamily
20150728-3_normC5K20_00410	gnl|CDD|225176	38.96	77	41	2	1	74	67	140	5e-13	60.1	COG2267	I					Lysophospholipase
20150728-3_normC5K20_00440	gnl|CDD|227319	47.51	221	113	2	55	273	1	220	2e-83	261	COG4986	P					ABC-type anion transport system, duplicated permease component
20150728-3_normC5K20_00450	gnl|CDD|223834	39.19	74	45	0	5	78	260	333	5e-20	80.4	COG0763	M					Lipid A disaccharide synthetase
20150728-3_normC5K20_00480	gnl|CDD|223997	55.95	84	37	0	1	84	232	315	1e-35	122	COG1071	C					Pyruvate/2-oxoglutarate dehydrogenase complex, dehydrogenase (E1) component, eukaryotic type, alpha subunit
20150728-3_normC5K20_00490	gnl|CDD|225363	32	50	34	0	77	126	5	54	0.0001	37.3	COG2804	N	U				Type II secretory pathway, ATPase PulE/Tfp pilus assembly pathway, ATPase PilB
20150728-3_normC5K20_00520	gnl|CDD|223914	31.76	85	55	2	1	84	264	346	0.002	32.4	COG0845	M					Membrane-fusion protein
20150728-3_normC5K20_00530	gnl|CDD|223780	44.16	77	38	1	3	79	90	161	1e-22	86.5	COG0708	L					Exonuclease III
20150728-3_normC5K20_00540	gnl|CDD|223784	48.68	76	39	0	1	76	103	178	2e-21	81.9	COG0712	C					F0F1-type ATP synthase, delta subunit (mitochondrial oligomycin sensitivity protein)
20150728-3_normC5K20_00550	gnl|CDD|223134	58.14	43	18	0	1	43	1	43	2e-14	63.4	COG0056	C					F0F1-type ATP synthase, alpha subunit
20150728-3_normC5K20_00600	gnl|CDD|223520	48.15	54	28	0	22	75	109	162	3e-11	55.8	COG0443	O					Molecular chaperone
20150728-3_normC5K20_00610	gnl|CDD|223589	35.05	97	48	4	1	84	106	200	3e-15	67.5	COG0515	R	T	K	L		Serine/threonine protein kinase
20150728-3_normC5K20_00630	gnl|CDD|225581	40.74	54	32	0	30	83	1	54	1e-10	52.6	COG3039	L					Transposase and inactivated derivatives, IS5 family
20150728-3_normC5K20_00660	gnl|CDD|226998	29.08	141	92	1	1	133	73	213	2e-12	60.5	COG4651	P					Kef-type K+ transport system, predicted NAD-binding component
20150728-3_normC5K20_00670	gnl|CDD|223914	34.07	135	87	2	1	134	234	367	6e-14	65.1	COG0845	M					Membrane-fusion protein
20150728-3_normC5K20_00710	gnl|CDD|225041	63.61	338	118	2	1	337	4	337	0	506	COG2130	R					Putative NADP-dependent oxidoreductases
20150728-3_normC5K20_00720	gnl|CDD|225356	45.32	139	62	3	14	141	1	136	3e-47	150	COG2764	S					Uncharacterized protein conserved in bacteria
20150728-3_normC5K20_00730	gnl|CDD|225761	45.52	134	70	1	1	134	114	244	2e-46	151	COG3220	S					Uncharacterized protein conserved in bacteria
20150728-3_normC5K20_00750	gnl|CDD|223449	21.95	123	77	6	24	132	24	141	2e-05	40	COG0372	C					Citrate synthase
20150728-3_normC5K20_00780	gnl|CDD|223220	34.13	126	81	1	2	127	137	260	8e-31	111	COG0142	H					Geranylgeranyl pyrophosphate synthase
20150728-3_normC5K20_00840	gnl|CDD|227194	20.96	396	232	16	52	399	41	403	6e-14	69.9	COG4857	R					Predicted kinase
20150728-3_normC5K20_00850	gnl|CDD|225763	29.82	114	80	0	15	128	79	192	9e-16	69.1	COG3222	S					Uncharacterized protein conserved in bacteria
20150728-3_normC5K20_00880	gnl|CDD|224966	38.75	80	49	0	1	80	21	100	6e-24	90.4	COG2055	C					Malate/L-lactate dehydrogenases
20150728-3_normC5K20_00890	gnl|CDD|225236	38.71	62	36	1	1	62	44	103	2e-17	70.1	COG2361	S					Uncharacterized conserved protein
20150728-3_normC5K20_00910	gnl|CDD|223389	42.25	71	33	1	1	71	392	454	9e-23	87.8	COG0312	R					Predicted Zn-dependent proteases and their inactivated homologs
20150728-3_normC5K20_00930	gnl|CDD|223851	39.24	79	48	0	2	80	65	143	3e-25	91.6	COG0780	R					Enzyme related to GTP cyclohydrolase I
20150728-3_normC5K20_00950	gnl|CDD|223476	37.5	96	55	2	1	96	3	93	8e-20	80	COG0399	M					Predicted pyridoxal phosphate-dependent enzyme apparently involved in regulation of cell wall biogenesis
20150728-3_normC5K20_00960	gnl|CDD|223656	46.43	28	15	0	1	28	2	29	0.008	29.2	COG0583	K					Transcriptional regulator
20150728-3_normC5K20_01000	gnl|CDD|223601	40.09	217	113	5	1	215	246	447	2e-62	201	COG0527	E					Aspartokinases
20150728-3_normC5K20_01010	gnl|CDD|223601	48.91	92	46	1	18	108	105	196	1e-30	110	COG0527	E					Aspartokinases
20150728-3_normC5K20_01040	gnl|CDD|227156	55.56	36	16	0	1	36	146	181	8e-11	54.5	COG4819	E					Ethanolamine utilization protein, possible chaperonin protecting lyase from inhibition
20150728-3_normC5K20_01060	gnl|CDD|223101	62.34	77	29	0	1	77	16	92	1e-39	132	COG0022	C					Pyruvate/2-oxoglutarate dehydrogenase complex, dehydrogenase (E1) component, eukaryotic type, beta subunit
20150728-3_normC5K20_01080	gnl|CDD|227308	25.4	126	67	5	9	130	136	238	2e-05	39.1	COG4974	L					Site-specific recombinase XerD
20150728-3_normC5K20_01120	gnl|CDD|223886	29.67	91	54	5	22	110	14	96	0.0003	36.1	COG0816	L					Predicted endonuclease involved in recombination (possible Holliday junction resolvase in Mycoplasmas and B. subtilis)
20150728-3_normC5K20_01170	gnl|CDD|223457	45.45	77	41	1	1	77	378	453	3e-22	87	COG0380	G					Trehalose-6-phosphate synthase
20150728-3_normC5K20_01180	gnl|CDD|224511	40	60	35	1	43	101	120	179	6e-10	50.5	COG1595	K					DNA-directed RNA polymerase specialized sigma subunit, sigma24 homolog
20150728-3_normC5K20_01240	gnl|CDD|224512	34.88	129	76	3	3	126	46	171	2e-17	72.9	COG1596	M					Periplasmic protein involved in polysaccharide export
20150728-3_normC5K20_01250	gnl|CDD|223696	40	40	24	0	1	40	214	253	8e-09	46.4	COG0623	I					Enoyl-[acyl-carrier-protein] reductase (NADH)
20150728-3_normC5K20_01290	gnl|CDD|224197	53.19	47	22	0	1	47	17	63	2e-19	74.5	COG1278	K					Cold shock proteins
20150728-3_normC5K20_01310	gnl|CDD|223940	57.33	75	32	0	2	76	267	341	2e-28	103	COG1008	C					NADH:ubiquinone oxidoreductase subunit 4 (chain M)
20150728-3_normC5K20_01390	gnl|CDD|223348	38.67	75	37	2	33	107	242	307	5e-14	64.8	COG0270	L					Site-specific DNA methylase
20150728-3_normC5K20_01400	gnl|CDD|223589	34.62	78	46	2	1	75	62	137	7e-12	57.4	COG0515	R	T	K	L		Serine/threonine protein kinase
20150728-3_normC5K20_01410	gnl|CDD|224635	28.46	123	76	3	7	129	112	222	2e-16	76.8	COG1721	R					Uncharacterized conserved protein (some members contain a von Willebrand factor type A (vWA) domain)
20150728-3_normC5K20_01420	gnl|CDD|225606	27.54	69	50	0	272	340	186	254	0.0002	39.5	COG3064	M					Membrane protein involved in colicin uptake
20150728-3_normC5K20_01480	gnl|CDD|226658	26.23	61	40	2	8	67	148	204	0.001	32.9	COG4195	R					Phage-related replication protein
20150728-3_normC5K20_01490	gnl|CDD|226682	52.17	92	43	1	1	91	135	226	4e-30	107	COG4229	C					Predicted enolase-phosphatase
20150728-3_normC5K20_01500	gnl|CDD|226682	52.17	92	43	1	1	91	135	226	4e-30	107	COG4229	C					Predicted enolase-phosphatase
20150728-3_normC5K20_01510	gnl|CDD|223845	59.5	121	47	1	2	122	181	299	4e-61	190	COG0774	M					UDP-3-O-acyl-N-acetylglucosamine deacetylase
20150728-3_normC5K20_01530	gnl|CDD|223288	36.23	69	36	2	8	68	550	618	1e-16	71.8	COG0210	L					Superfamily I DNA and RNA helicases
20150728-3_normC5K20_01590	gnl|CDD|224113	26.85	257	178	5	1	253	2	252	1e-34	125	COG1192	D					ATPases involved in chromosome partitioning
20150728-3_normC5K20_01600	gnl|CDD|224392	61.29	31	12	0	39	69	18	48	4e-05	37.2	COG1475	K					Predicted transcriptional regulators
20150728-3_normC5K20_01620	gnl|CDD|223192	62.5	72	27	0	1	72	133	204	5e-39	132	COG0114	C					Fumarase
20150728-3_normC5K20_01630	gnl|CDD|223444	38.57	70	42	1	2	70	287	356	9e-12	57	COG0367	E					Asparagine synthase (glutamine-hydrolyzing)
20150728-3_normC5K20_01650	gnl|CDD|223191	53.47	101	44	2	1	98	59	159	2e-48	157	COG0113	H					Delta-aminolevulinic acid dehydratase
20150728-3_normC5K20_01660	gnl|CDD|223712	35.71	56	26	4	1	47	101	155	0.008	31.5	COG0639	T					Diadenosine tetraphosphatase and related serine/threonine protein phosphatases
20150728-3_normC5K20_01670	gnl|CDD|224418	36.36	77	31	4	2	71	434	499	3e-09	50.1	COG1501	G					Alpha-glucosidases, family 31 of glycosyl hydrolases
20150728-3_normC5K20_01680	gnl|CDD|223704	45.76	59	31	1	13	71	78	135	4e-10	51.2	COG0631	T					Serine/threonine protein phosphatase
20150728-3_normC5K20_01710	gnl|CDD|224137	33.56	289	174	7	2	285	4	279	5e-60	194	COG1216	R					Predicted glycosyltransferases
20150728-3_normC5K20_01720	gnl|CDD|224796	53.81	236	107	2	1	234	311	546	2e-99	301	COG1884	I					Methylmalonyl-CoA mutase, N-terminal domain/subunit
20150728-3_normC5K20_01750	gnl|CDD|224327	25	108	56	4	5	109	66	151	0.0007	34.9	COG1409	R					Predicted phosphohydrolases
20150728-3_normC5K20_01770	gnl|CDD|223930	54.17	24	11	0	1	24	222	245	0.005	29.9	COG0861	P					Membrane protein TerC, possibly involved in tellurium resistance
20150728-3_normC5K20_01870	gnl|CDD|223273	49.48	192	90	4	159	349	1	186	2e-61	199	COG0195	K					Transcription elongation factor
20150728-3_normC5K20_01880	gnl|CDD|223850	43.53	85	40	3	1	85	77	153	5e-20	79.6	COG0779	S					Uncharacterized protein conserved in bacteria
20150728-3_normC5K20_01890	gnl|CDD|224199	35.71	70	44	1	1	69	53	122	6e-07	41.8	COG1280	E					Putative threonine efflux protein
20150728-3_normC5K20_01960	gnl|CDD|223128	81.08	37	7	0	1	37	1	37	8e-20	77.7	COG0050	J					GTPases - translation elongation factors
20150728-3_normC5K20_01970	gnl|CDD|224138	76.47	34	8	0	34	67	5	38	1e-17	74.2	COG1217	T					Predicted membrane GTPase involved in stress response
20150728-3_normC5K20_01980	gnl|CDD|226039	78.7	108	23	0	1	108	258	365	7e-58	184	COG3508	Q					Homogentisate 1,2-dioxygenase
20150728-3_normC5K20_01990	gnl|CDD|226039	55	60	27	0	3	62	364	423	1e-20	81.8	COG3508	Q					Homogentisate 1,2-dioxygenase
20150728-3_normC5K20_02000	gnl|CDD|223257	22.12	312	178	13	49	358	3	251	8e-27	105	COG0179	Q					2-keto-4-pentenoate hydratase/2-oxohepta-3-ene-1,7-dioic acid hydratase (catechol pathway)
20150728-3_normC5K20_02010	gnl|CDD|223551	41.18	68	39	1	1	67	5	72	5e-07	43	COG0475	P					Kef-type K+ transport systems, membrane components
20150728-3_normC5K20_02020	gnl|CDD|226752	30.88	68	43	1	1	68	100	163	6e-07	42.5	COG4302	E					Ethanolamine ammonia-lyase, small subunit
20150728-3_normC5K20_02050	gnl|CDD|223704	33.05	118	78	1	1	118	136	252	3e-25	95.1	COG0631	T					Serine/threonine protein phosphatase
20150728-3_normC5K20_02080	gnl|CDD|226220	37.36	91	57	0	1	91	1	91	7e-16	70.4	COG3696	P					Putative silver efflux pump
20150728-3_normC5K20_02150	gnl|CDD|223715	36.36	66	41	1	1	66	221	285	3e-18	74	COG0642	T					Signal transduction histidine kinase
20150728-3_normC5K20_02160	gnl|CDD|223879	55.38	65	21	1	1	65	153	209	7e-22	83.8	COG0809	J					S-adenosylmethionine:tRNA-ribosyltransferase-isomerase (queuine synthetase)
20150728-3_normC5K20_02180	gnl|CDD|223911	52	50	24	0	1	50	421	470	2e-15	66.9	COG0841	V					Cation/multidrug efflux pump
20150728-3_normC5K20_02190	gnl|CDD|223911	56.36	55	23	1	1	55	384	437	8e-15	65.7	COG0841	V					Cation/multidrug efflux pump
20150728-3_normC5K20_02210	gnl|CDD|224346	48.89	45	23	0	15	59	201	245	2e-14	65.5	COG1429	H					Cobalamin biosynthesis protein CobN and related Mg-chelatases
20150728-3_normC5K20_02230	gnl|CDD|227614	28.4	338	232	3	85	414	380	715	2e-15	75.3	COG5295	U	W				Autotransporter adhesin
20150728-3_normC5K20_02240	gnl|CDD|226682	49.21	63	32	0	1	63	71	133	2e-20	79.1	COG4229	C					Predicted enolase-phosphatase
20150728-3_normC5K20_02290	gnl|CDD|224489	58.73	63	25	1	1	62	41	103	5e-23	85.5	COG1573	L					Uracil-DNA glycosylase
20150728-3_normC5K20_02320	gnl|CDD|223955	34.29	70	46	0	1	70	2	71	2e-16	68.6	COG1024	I					Enoyl-CoA hydratase/carnithine racemase
20150728-3_normC5K20_02390	gnl|CDD|225134	80.33	61	12	0	1	61	265	325	5e-36	123	COG2224	C					Isocitrate lyase
20150728-3_normC5K20_02420	gnl|CDD|224805	30.6	317	196	6	8	321	3	298	1e-48	165	COG1893	H					Ketopantoate reductase
20150728-3_normC5K20_02430	gnl|CDD|223930	43.6	211	116	2	1	210	7	215	7e-54	173	COG0861	P					Membrane protein TerC, possibly involved in tellurium resistance
20150728-3_normC5K20_02490	gnl|CDD|224117	51.02	98	48	0	2	99	1058	1155	5e-37	132	COG1196	D					Chromosome segregation ATPases
20150728-3_normC5K20_02510	gnl|CDD|223673	37.04	54	34	0	1	54	198	251	9e-09	46.8	COG0600	P					ABC-type nitrate/sulfonate/bicarbonate transport system, permease component
20150728-3_normC5K20_02530	gnl|CDD|223088	57.58	33	14	0	7	39	16	48	1e-12	56.5	COG0009	J					Putative translation factor (SUA5)
20150728-3_normC5K20_02540	gnl|CDD|223532	41.07	56	33	0	8	63	119	174	2e-11	55	COG0456	R					Acetyltransferases
20150728-3_normC5K20_02550	gnl|CDD|224187	36.27	102	55	4	97	193	41	137	2e-12	61.5	COG1268	R					Uncharacterized conserved protein
20150728-3_normC5K20_02560	gnl|CDD|224326	29.37	143	93	5	25	164	3	140	3e-16	72.1	COG1408	R					Predicted phosphohydrolases
20150728-3_normC5K20_02570	gnl|CDD|226220	45.76	59	32	0	1	59	788	846	2e-16	70.4	COG3696	P					Putative silver efflux pump
20150728-3_normC5K20_02650	gnl|CDD|223818	25.93	243	160	6	1	237	318	546	6e-33	123	COG0747	E					ABC-type dipeptide transport system, periplasmic component
20150728-3_normC5K20_02660	gnl|CDD|223674	38.92	203	116	4	6	206	4	200	8e-54	175	COG0601	E	P				ABC-type dipeptide/oligopeptide/nickel transport systems, permease components
20150728-3_normC5K20_02670	gnl|CDD|223674	50	134	67	0	1	134	182	315	2e-53	170	COG0601	E	P				ABC-type dipeptide/oligopeptide/nickel transport systems, permease components
20150728-3_normC5K20_02680	gnl|CDD|225109	29.41	119	77	3	337	451	3	118	1e-07	50.5	COG2199	T					FOG: GGDEF domain
20150728-3_normC5K20_02700	gnl|CDD|223167	52.63	38	18	0	11	48	1	38	1e-09	47.6	COG0089	J					Ribosomal protein L23
20150728-3_normC5K20_02760	gnl|CDD|223934	26.88	93	67	1	1	93	159	250	3e-06	42.2	COG1002	V					Type II restriction enzyme, methylase subunits
20150728-3_normC5K20_02780	gnl|CDD|225165	51.24	283	127	4	1	283	18	289	1e-129	376	COG2256	L					ATPase related to the helicase subunit of the Holliday junction resolvase
20150728-3_normC5K20_02820	gnl|CDD|224392	44.64	56	31	0	1	56	45	100	2e-11	53.7	COG1475	K					Predicted transcriptional regulators
20150728-3_normC5K20_02870	gnl|CDD|225109	29.63	135	82	4	16	145	33	159	2e-08	48.6	COG2199	T					FOG: GGDEF domain
20150728-3_normC5K20_02880	gnl|CDD|225109	29.63	135	82	4	89	218	33	159	6e-08	48.2	COG2199	T					FOG: GGDEF domain
20150728-3_normC5K20_02890	gnl|CDD|223541	85.85	106	15	0	1	106	174	279	1e-71	224	COG0465	O					ATP-dependent Zn proteases
20150728-3_normC5K20_02900	gnl|CDD|223929	27.91	43	31	0	12	54	147	189	5e-07	42	COG0860	M					N-acetylmuramoyl-L-alanine amidase
20150728-3_normC5K20_03070	gnl|CDD|223997	37.21	43	27	0	3	45	315	357	0.0005	33.8	COG1071	C					Pyruvate/2-oxoglutarate dehydrogenase complex, dehydrogenase (E1) component, eukaryotic type, alpha subunit
20150728-3_normC5K20_03080	gnl|CDD|226118	52.88	295	135	1	1	295	364	654	2e-143	420	COG3590	O					Predicted metalloendopeptidase
20150728-3_normC5K20_03090	gnl|CDD|225661	38.6	228	121	6	80	299	1	217	1e-53	181	COG3119	P					Arylsulfatase A and related enzymes
20150728-3_normC5K20_03190	gnl|CDD|223689	28.7	115	74	3	60	166	1	115	2e-14	66.7	COG0616	O	U				Periplasmic serine proteases (ClpP class)
20150728-3_normC5K20_03200	gnl|CDD|225057	27.47	91	60	3	5	95	22	106	1e-16	68.5	COG2146	P	R				Ferredoxin subunits of nitrite reductase and ring-hydroxylating dioxygenases
20150728-3_normC5K20_03210	gnl|CDD|225057	27.47	91	60	3	5	95	22	106	1e-16	68.5	COG2146	P	R				Ferredoxin subunits of nitrite reductase and ring-hydroxylating dioxygenases
20150728-3_normC5K20_03220	gnl|CDD|223689	28.7	115	74	3	60	166	1	115	2e-14	66.7	COG0616	O	U				Periplasmic serine proteases (ClpP class)
20150728-3_normC5K20_03290	gnl|CDD|226466	59.57	47	19	0	1	47	487	533	1e-21	84.8	COG3957	G					Phosphoketolase
20150728-3_normC5K20_03320	gnl|CDD|225425	37.96	216	123	5	324	537	5	211	3e-46	167	COG2870	M					ADP-heptose synthase, bifunctional sugar kinase/adenylyltransferase
20150728-3_normC5K20_03390	gnl|CDD|223596	63.64	44	16	0	1	44	98	141	2e-20	78.1	COG0522	J					Ribosomal protein S4 and related proteins
20150728-3_normC5K20_03410	gnl|CDD|223087	44.44	45	17	1	1	45	64	100	7e-10	50.4	COG0008	J					Glutamyl- and glutaminyl-tRNA synthetases
20150728-3_normC5K20_03430	gnl|CDD|226951	28.1	210	134	6	324	523	162	364	1e-21	94.1	COG4585	T					Signal transduction histidine kinase
20150728-3_normC5K20_03460	gnl|CDD|226304	32.43	37	25	0	4	40	111	147	0.002	31.6	COG3781	S					Predicted membrane protein
20150728-3_normC5K20_03490	gnl|CDD|224012	50	30	15	0	15	44	94	123	2e-06	40.2	COG1087	M					UDP-glucose 4-epimerase
20150728-3_normC5K20_03500	gnl|CDD|224189	40	40	24	0	5	44	85	124	6e-07	41.5	COG1270	H					Cobalamin biosynthesis protein CobD/CbiB
20150728-3_normC5K20_03540	gnl|CDD|224871	55.93	59	26	0	1	59	330	388	9e-22	84.1	COG1960	I					Acyl-CoA dehydrogenases
20150728-3_normC5K20_03560	gnl|CDD|223810	29.35	184	109	6	87	265	107	274	1e-21	89.1	COG0739	M					Membrane proteins related to metalloendopeptidases
20150728-3_normC5K20_03600	gnl|CDD|223136	39.02	41	25	0	1	41	437	477	8e-07	41.9	COG0058	G					Glucan phosphorylase
20150728-3_normC5K20_03620	gnl|CDD|226587	45.65	46	22	1	1	43	55	100	3e-09	48.3	COG4102	S					Uncharacterized protein conserved in bacteria
20150728-3_normC5K20_03630	gnl|CDD|223715	52.63	38	18	0	10	47	292	329	4e-16	67.9	COG0642	T					Signal transduction histidine kinase
20150728-3_normC5K20_03650	gnl|CDD|226304	23.08	78	52	1	12	89	178	247	2e-06	41.3	COG3781	S					Predicted membrane protein
20150728-3_normC5K20_03660	gnl|CDD|226304	23.08	78	52	1	12	89	178	247	2e-06	41.3	COG3781	S					Predicted membrane protein
20150728-3_normC5K20_03670	gnl|CDD|225253	27.85	79	55	2	52	129	129	206	2e-10	57	COG2378	K					Predicted transcriptional regulator
20150728-3_normC5K20_03690	gnl|CDD|225253	27.85	79	55	2	52	129	129	206	2e-10	56.2	COG2378	K					Predicted transcriptional regulator
20150728-3_normC5K20_03720	gnl|CDD|224367	30.56	36	25	0	6	41	283	318	0.003	31.2	COG1450	N	U				Type II secretory pathway, component PulD
20150728-3_normC5K20_03750	gnl|CDD|224011	65.71	70	22	1	1	68	380	449	3e-38	132	COG1086	M	G				Predicted nucleoside-diphosphate sugar epimerases
20150728-3_normC5K20_03760	gnl|CDD|223367	59.57	47	19	0	1	47	129	175	4e-17	68.4	COG0290	J					Translation initiation factor 3 (IF-3)
20150728-3_normC5K20_03840	gnl|CDD|223844	47.62	21	11	0	19	39	109	129	1e-05	37.6	COG0773	M					UDP-N-acetylmuramate-alanine ligase
20150728-3_normC5K20_03870	gnl|CDD|223668	60.53	38	15	0	1	38	175	212	5e-10	50.7	COG0595	R					Predicted hydrolase of the metallo-beta-lactamase superfamily
20150728-3_normC5K20_03930	gnl|CDD|223566	53.27	306	135	6	1	303	5	305	2e-121	352	COG0492	O					Thioredoxin reductase
20150728-3_normC5K20_04040	gnl|CDD|225881	35.21	71	42	3	41	108	39	108	3e-07	44.4	COG3344	L					Retron-type reverse transcriptase
20150728-3_normC5K20_04140	gnl|CDD|224843	47.15	123	53	2	32	151	252	365	5e-41	140	COG1932	H	E				Phosphoserine aminotransferase
20150728-3_normC5K20_04150	gnl|CDD|223189	34.13	334	184	6	1	313	3	321	3e-79	247	COG0111	H	E				Phosphoglycerate dehydrogenase and related dehydrogenases
20150728-3_normC5K20_04170	gnl|CDD|226304	58.82	34	14	0	1	34	252	285	3e-11	53.2	COG3781	S					Predicted membrane protein
20150728-3_normC5K20_04180	gnl|CDD|223528	50	30	15	0	5	34	285	314	5e-06	38.8	COG0451	M	G				Nucleoside-diphosphate-sugar epimerases
20150728-3_normC5K20_04190	gnl|CDD|223476	44.74	38	21	0	12	49	5	42	2e-07	43.8	COG0399	M					Predicted pyridoxal phosphate-dependent enzyme apparently involved in regulation of cell wall biogenesis
20150728-3_normC5K20_04200	gnl|CDD|223777	48.48	33	17	0	2	34	70	102	7e-05	35.1	COG0705	R					Uncharacterized membrane protein (homolog of Drosophila rhomboid)
20150728-3_normC5K20_04250	gnl|CDD|223444	44.74	38	21	0	4	41	203	240	3e-06	41.2	COG0367	E					Asparagine synthase (glutamine-hydrolyzing)
20150728-3_normC5K20_04260	gnl|CDD|223936	40.74	81	44	2	2	82	335	411	3e-20	81.5	COG1004	M					Predicted UDP-glucose 6-dehydrogenase
20150728-3_normC5K20_04270	gnl|CDD|223528	36.25	320	181	9	2	308	2	311	3e-70	221	COG0451	M	G				Nucleoside-diphosphate-sugar epimerases
20150728-3_normC5K20_04310	gnl|CDD|225115	38.46	26	16	0	1	26	708	733	0.002	31.5	COG2205	T					Osmosensitive K+ channel histidine kinase
20150728-3_normC5K20_04330	gnl|CDD|225107	46.43	28	15	0	6	33	1	28	0.004	30	COG2197	T	K				Response regulator containing a CheY-like receiver domain and an HTH DNA-binding domain
20150728-3_normC5K20_04350	gnl|CDD|226346	68.97	29	9	0	4	32	292	320	9e-12	55.2	COG3825	S					Uncharacterized protein conserved in bacteria
20150728-3_normC5K20_04390	gnl|CDD|223840	26.25	381	246	11	12	371	98	464	4e-53	182	COG0769	M					UDP-N-acetylmuramyl tripeptide synthase
20150728-3_normC5K20_04410	gnl|CDD|223558	67.74	31	10	0	1	31	163	193	7e-13	58	COG0482	J					Predicted tRNA(5-methylaminomethyl-2-thiouridylate) methyltransferase, contains the PP-loop ATPase domain
20150728-3_normC5K20_04440	gnl|CDD|223215	65.52	29	10	0	1	29	72	100	1e-12	57.2	COG0137	E					Argininosuccinate synthase
20150728-3_normC5K20_04470	gnl|CDD|223959	71.43	21	6	0	5	25	3	23	2e-05	36.3	COG1028	I	Q	R			Dehydrogenases with different specificities (related to short-chain alcohol dehydrogenases)
20150728-3_normC5K20_04490	gnl|CDD|226220	46.23	504	245	5	1	504	61	538	0	540	COG3696	P					Putative silver efflux pump
20150728-3_normC5K20_04500	gnl|CDD|226220	51.92	52	25	0	1	52	1	52	7e-15	65.8	COG3696	P					Putative silver efflux pump
20150728-3_normC5K20_04510	gnl|CDD|226651	35.29	34	17	1	1	29	49	82	0.0008	32	COG4188	R					Predicted dienelactone hydrolase
20150728-3_normC5K20_04700	gnl|CDD|224011	55.77	52	22	1	1	52	325	375	7e-18	74.2	COG1086	M	G				Predicted nucleoside-diphosphate sugar epimerases
20150728-3_normC5K20_04740	gnl|CDD|223476	56	25	10	1	1	24	99	123	1e-05	36.8	COG0399	M					Predicted pyridoxal phosphate-dependent enzyme apparently involved in regulation of cell wall biogenesis
20150728-3_normC5K20_04800	gnl|CDD|224544	27.12	59	37	3	6	59	711	768	3e-05	37.9	COG1629	P					Outer membrane receptor proteins, mostly Fe transport
20150728-3_normC5K20_04810	gnl|CDD|223166	31.94	72	46	2	5	73	129	200	2e-10	51.8	COG0088	J					Ribosomal protein L4
20150728-3_normC5K20_04820	gnl|CDD|225750	18.44	450	315	12	131	570	9	416	1e-07	51.9	COG3209	M					Rhs family protein
20150728-3_normC5K20_04830	gnl|CDD|224011	65.62	32	11	0	1	32	373	404	7e-13	58.4	COG1086	M	G				Predicted nucleoside-diphosphate sugar epimerases
20150728-3_normC5K20_04850	gnl|CDD|224429	21.21	33	24	1	3	33	41	73	0.009	29.6	COG1512	R					Beta-propeller domains of methanol dehydrogenase type
20150728-3_normC5K20_04860	gnl|CDD|227095	24.62	130	52	4	116	220	4	112	3e-05	41.6	COG4753	T					Response regulator containing CheY-like receiver domain and AraC-type DNA-binding domain
20150728-3_normC5K20_04880	gnl|CDD|223816	37.33	75	46	1	4	77	3	77	2e-17	71.6	COG0745	T	K				Response regulators consisting of a CheY-like receiver domain and a winged-helix DNA-binding domain
20150728-3_normC5K20_04930	gnl|CDD|224879	57.14	42	18	0	1	42	137	178	6e-17	69.5	COG1968	V					Uncharacterized bacitracin resistance protein
20150728-3_normC5K20_04950	gnl|CDD|224013	42.31	26	14	1	1	26	290	314	0.001	31.8	COG1088	M					dTDP-D-glucose 4,6-dehydratase
20150728-3_normC5K20_05020	gnl|CDD|223690	29.73	37	26	0	18	54	227	263	0.003	31.2	COG0617	J					tRNA nucleotidyltransferase/poly(A) polymerase
20150728-3_normC5K20_05030	gnl|CDD|224179	37.5	48	30	0	16	63	100	147	4e-06	40	COG1259	S					Uncharacterized conserved protein
20150728-3_normC5K20_05040	gnl|CDD|223642	49.47	283	138	4	54	332	61	342	2e-93	282	COG0568	K					DNA-directed RNA polymerase, sigma subunit (sigma70/sigma32)
20150728-3_normC5K20_05050	gnl|CDD|223915	29.52	105	66	3	11	114	4	101	3e-16	69.2	COG0846	K					NAD-dependent protein deacetylases, SIR2 family
20150728-3_normC5K20_05090	gnl|CDD|223965	34.38	32	21	0	1	32	527	558	0.002	32	COG1034	C					NADH dehydrogenase/NADH:ubiquinone oxidoreductase 75 kD subunit (chain G)
20150728-3_normC5K20_05130	gnl|CDD|223867	41.46	41	20	1	13	53	140	176	0.0001	34.9	COG0796	M					Glutamate racemase
20150728-3_normC5K20_05140	gnl|CDD|224199	45.45	44	24	0	12	55	9	52	2e-06	39.5	COG1280	E					Putative threonine efflux protein
20150728-3_normC5K20_05150	gnl|CDD|224390	47.22	36	19	0	5	40	356	391	4e-07	41.9	COG1473	R					Metal-dependent amidase/aminoacylase/carboxypeptidase
20150728-3_normC5K20_05160	gnl|CDD|226651	28.57	98	56	5	82	174	89	177	0.003	35.9	COG4188	R					Predicted dienelactone hydrolase
20150728-3_normC5K20_05200	gnl|CDD|223373	53.12	32	15	0	1	32	499	530	5e-06	38.8	COG0296	G					1,4-alpha-glucan branching enzyme
20150728-3_normC5K20_05210	gnl|CDD|223373	52	25	12	0	1	25	499	523	0.005	30	COG0296	G					1,4-alpha-glucan branching enzyme
20150728-3_normC5K20_05370	gnl|CDD|223365	30.77	39	26	1	2	39	1	39	0.002	30.8	COG0288	P					Carbonic anhydrase
20150728-3_normC5K20_05420	gnl|CDD|223565	31.18	93	60	2	22	113	26	115	8e-09	49	COG0491	R					Zn-dependent hydrolases, including glyoxylases
20150728-3_normC5K20_05440	gnl|CDD|227283	43.45	145	74	1	1	145	1	137	2e-42	141	COG4947	S					Uncharacterized protein conserved in bacteria
20150728-3_normC5K20_05520	gnl|CDD|225942	28.15	444	266	18	28	459	1	403	8e-49	175	COG3408	G					Glycogen debranching enzyme
20150728-3_normC5K20_05570	gnl|CDD|223589	29.64	307	174	8	283	562	2	293	8e-32	124	COG0515	R	T	K	L		Serine/threonine protein kinase
20150728-3_normC5K20_05580	gnl|CDD|226973	24.69	490	318	10	2	488	136	577	8e-25	104	COG4625	S					Uncharacterized protein with a C-terminal OMP (outer membrane protein) domain
20150728-3_normC5K20_05590	gnl|CDD|224717	50	26	12	1	1	26	372	396	0.0005	32.7	COG1804	C					Predicted acyl-CoA transferases/carnitine dehydratase
20150728-3_normC5K20_05610	gnl|CDD|223802	29.15	247	168	4	3	246	11	253	9e-12	60.5	COG0730	R					Predicted permeases
20150728-3_normC5K20_05640	gnl|CDD|227592	41.57	178	93	4	130	297	151	327	1e-43	155	COG5267	S					Uncharacterized protein conserved in bacteria
20150728-3_normC5K20_05650	gnl|CDD|223795	33.5	197	99	5	1	195	2	168	9e-42	139	COG0723	C					Rieske Fe-S protein
20150728-3_normC5K20_05660	gnl|CDD|224209	47.63	359	169	5	18	374	8	349	5e-106	322	COG1290	C					Cytochrome b subunit of the bc complex
20150728-3_normC5K20_05670	gnl|CDD|225413	31.56	263	161	8	1	257	1	250	1e-60	193	COG2857	C					Cytochrome c1
20150728-3_normC5K20_05680	gnl|CDD|223698	38.12	202	116	5	2	195	1	201	3e-37	128	COG0625	O					Glutathione S-transferase
20150728-3_normC5K20_05690	gnl|CDD|225517	43.36	143	80	1	14	155	6	148	3e-51	162	COG2969	R					Stringent starvation protein B
20150728-3_normC5K20_05700	gnl|CDD|224430	48.3	147	74	2	1	146	4	149	1e-51	162	COG1513	P					Cyanate lyase
20150728-3_normC5K20_05710	gnl|CDD|224041	44.71	255	129	4	5	259	3	245	1e-112	327	COG1116	P					ABC-type nitrate/sulfonate/bicarbonate transport system, ATPase component
20150728-3_normC5K20_05730	gnl|CDD|224868	32.12	165	94	6	1	153	150	308	8e-30	109	COG1957	F					Inosine-uridine nucleoside N-ribohydrolase
20150728-3_normC5K20_05750	gnl|CDD|224502	39	100	50	2	62	160	37	126	1e-30	108	COG1586	E					S-adenosylmethionine decarboxylase
20150728-3_normC5K20_05760	gnl|CDD|225109	47.24	127	65	2	1	127	56	180	4e-41	135	COG2199	T					FOG: GGDEF domain
20150728-3_normC5K20_05770	gnl|CDD|225109	53.68	95	44	0	159	253	17	111	5e-34	121	COG2199	T					FOG: GGDEF domain
20150728-3_normC5K20_05790	gnl|CDD|223786	40	115	67	1	8	120	214	328	1e-23	91	COG0714	R					MoxR-like ATPases
20150728-3_normC5K20_05800	gnl|CDD|223786	46.38	304	149	5	3	292	25	328	6e-96	287	COG0714	R					MoxR-like ATPases
20150728-3_normC5K20_05820	gnl|CDD|223545	49.77	432	208	5	1	424	47	477	2e-179	511	COG0469	G					Pyruvate kinase
20150728-3_normC5K20_05830	gnl|CDD|223411	51.41	142	69	0	23	164	1	142	2e-67	211	COG0334	E					Glutamate dehydrogenase/leucine dehydrogenase
20150728-3_normC5K20_05840	gnl|CDD|223656	25	144	93	4	11	151	122	253	1e-05	42.3	COG0583	K					Transcriptional regulator
20150728-3_normC5K20_05850	gnl|CDD|223411	59.68	62	25	0	13	74	81	142	3e-28	102	COG0334	E					Glutamate dehydrogenase/leucine dehydrogenase
20150728-3_normC5K20_05860	gnl|CDD|223541	54.58	273	111	5	130	395	109	375	1e-102	322	COG0465	O					ATP-dependent Zn proteases
20150728-3_normC5K20_05870	gnl|CDD|224620	54.12	255	115	2	10	264	113	365	1e-102	304	COG1706	N					Flagellar basal-body P-ring protein
20150728-3_normC5K20_05880	gnl|CDD|224619	43.26	141	71	3	7	147	44	175	2e-47	156	COG1705	N	U				Muramidase (flagellum-specific)
20150728-3_normC5K20_05890	gnl|CDD|223528	32.11	327	197	10	5	321	2	313	4e-74	232	COG0451	M	G				Nucleoside-diphosphate-sugar epimerases
20150728-3_normC5K20_05900	gnl|CDD|224982	38.14	97	57	1	11	104	147	243	1e-28	103	COG2071	R					Predicted glutamine amidotransferases
20150728-3_normC5K20_05920	gnl|CDD|224130	52.58	97	44	2	1	97	191	285	2e-39	132	COG1209	M					dTDP-glucose pyrophosphorylase
20150728-3_normC5K20_05930	gnl|CDD|224810	60.23	176	67	3	3	178	1	173	1e-79	235	COG1898	M					dTDP-4-dehydrorhamnose 3,5-epimerase and related enzymes
20150728-3_normC5K20_05940	gnl|CDD|223548	27.76	335	219	7	15	345	1	316	3e-49	168	COG0472	M					UDP-N-acetylmuramyl pentapeptide phosphotransferase/UDP-N-acetylglucosamine-1-phosphate transferase
20150728-3_normC5K20_05960	gnl|CDD|226957	36.59	41	26	0	76	116	4	44	0.001	37.3	COG4591	M					ABC-type transport system, involved in lipoprotein release, permease component
20150728-3_normC5K20_05980	gnl|CDD|223855	31.67	120	76	3	30	147	1	116	1e-15	67.6	COG0784	T					FOG: CheY-like receiver
20150728-3_normC5K20_06000	gnl|CDD|224864	46.62	281	145	2	1	280	21	297	5e-99	299	COG1953	F	H				Cytosine/uracil/thiamine/allantoin permeases
20150728-3_normC5K20_06010	gnl|CDD|223944	36.86	236	140	3	1	235	244	471	3e-66	213	COG1012	C					NAD-dependent aldehyde dehydrogenases
20150728-3_normC5K20_06020	gnl|CDD|224970	29.05	179	125	2	92	268	1	179	5e-22	88.8	COG2059	P					Chromate transport protein ChrA
20150728-3_normC5K20_06030	gnl|CDD|223816	43.29	231	125	4	5	233	2	228	5e-75	227	COG0745	T	K				Response regulators consisting of a CheY-like receiver domain and a winged-helix DNA-binding domain
20150728-3_normC5K20_06040	gnl|CDD|223918	46.63	326	164	3	1	316	93	418	4e-123	360	COG0849	D					Actin-like ATPase involved in cell division
20150728-3_normC5K20_06050	gnl|CDD|223284	58.6	186	73	2	7	189	6	190	2e-68	212	COG0206	D					Cell division GTPase
20150728-3_normC5K20_06060	gnl|CDD|225113	18.67	166	125	4	13	169	8	172	0.0003	36.9	COG2203	T					FOG: GAF domain
20150728-3_normC5K20_06070	gnl|CDD|223611	35.45	110	65	2	7	113	1	107	1e-31	108	COG0537	F	G	R			Diadenosine tetraphosphate (Ap4A) hydrolase and other HIT family hydrolases
20150728-3_normC5K20_06090	gnl|CDD|224455	26.36	239	154	3	79	307	43	269	4e-19	84.5	COG1538	M	U				Outer membrane protein
20150728-3_normC5K20_06100	gnl|CDD|223713	40.66	91	53	1	13	102	17	107	3e-15	64.8	COG0640	K					Predicted transcriptional regulators
20150728-3_normC5K20_06150	gnl|CDD|225051	26.23	61	42	1	1	61	150	207	5e-10	50.1	COG2140	G	R				Thermophilic glucose-6-phosphate isomerase and related metalloenzymes
20150728-3_normC5K20_06180	gnl|CDD|225982	25.53	333	231	9	23	351	18	337	3e-46	167	COG3451	U					Type IV secretory pathway, VirB4 components
20150728-3_normC5K20_06190	gnl|CDD|224367	31.02	187	119	3	11	193	341	521	2e-33	123	COG1450	N	U				Type II secretory pathway, component PulD
20150728-3_normC5K20_06200	gnl|CDD|224367	31.78	214	136	3	11	220	341	548	2e-40	143	COG1450	N	U				Type II secretory pathway, component PulD
20150728-3_normC5K20_06210	gnl|CDD|224832	48.08	208	98	3	73	280	4	201	7e-55	182	COG1921	E					Selenocysteine synthase [seryl-tRNASer selenium transferase]
20150728-3_normC5K20_06230	gnl|CDD|223640	39.38	259	138	5	47	304	20	260	8e-78	239	COG0566	J					rRNA methylases
20150728-3_normC5K20_06310	gnl|CDD|223117	28.95	304	200	10	1	301	21	311	9e-80	245	COG0039	C					Malate/lactate dehydrogenases
20150728-3_normC5K20_06320	gnl|CDD|223910	43.67	158	74	2	1	143	251	408	2e-26	100	COG0840	N	T				Methyl-accepting chemotaxis protein
20150728-3_normC5K20_06340	gnl|CDD|223642	50	136	66	1	51	186	61	194	7e-50	165	COG0568	K					DNA-directed RNA polymerase, sigma subunit (sigma70/sigma32)
20150728-3_normC5K20_06350	gnl|CDD|224790	33.58	137	75	5	61	196	38	159	1e-20	85.1	COG1878	R					Predicted metal-dependent hydrolase
20150728-3_normC5K20_06380	gnl|CDD|225814	30.88	68	44	1	102	166	320	387	2e-10	55.4	COG3275	T					Putative regulator of cell autolysis
20150728-3_normC5K20_06400	gnl|CDD|224054	40.51	316	159	4	15	328	2	290	5e-94	282	COG1131	V					ABC-type multidrug transport system, ATPase component
20150728-3_normC5K20_06420	gnl|CDD|226035	32.31	65	43	1	3	66	5	69	0.007	30.5	COG3504	U					Type IV secretory pathway, VirB9 components
20150728-3_normC5K20_06430	gnl|CDD|226259	35.07	211	135	2	4	214	22	230	6e-45	150	COG3736	U					Type IV secretory pathway, component VirB8
20150728-3_normC5K20_06450	gnl|CDD|223638	56.25	144	55	3	17	159	14	150	3e-54	173	COG0564	J					Pseudouridylate synthases, 23S RNA-specific
20150728-3_normC5K20_06460	gnl|CDD|223670	34.44	151	91	3	16	162	18	164	6e-33	115	COG0597	M	U				Lipoprotein signal peptidase
20150728-3_normC5K20_06480	gnl|CDD|223533	23.98	221	140	7	76	273	54	269	0.001	37.1	COG0457	R					FOG: TPR repeat
20150728-3_normC5K20_06500	gnl|CDD|224635	30.93	97	65	1	1	97	190	284	6e-17	77.2	COG1721	R					Uncharacterized conserved protein (some members contain a von Willebrand factor type A (vWA) domain)
20150728-3_normC5K20_06520	gnl|CDD|223864	34.08	314	169	7	184	491	118	399	2e-63	213	COG0793	M					Periplasmic protease
20150728-3_normC5K20_06550	gnl|CDD|224870	28.24	131	89	2	2	127	3	133	2e-25	94.3	COG1959	K					Predicted transcriptional regulator
20150728-3_normC5K20_06560	gnl|CDD|223544	45.71	35	19	0	29	63	40	74	0.0007	33	COG0468	L					RecA/RadA recombinase
20150728-3_normC5K20_06590	gnl|CDD|223533	20.59	204	136	4	128	331	80	257	5e-06	44.8	COG0457	R					FOG: TPR repeat
20150728-3_normC5K20_06610	gnl|CDD|223861	23.67	169	106	6	139	290	68	230	2e-06	45.8	COG0790	R					FOG: TPR repeat, SEL1 subfamily
20150728-3_normC5K20_06620	gnl|CDD|223265	61.81	199	64	3	37	232	5	194	4e-111	333	COG0187	L					Type IIA topoisomerase (DNA gyrase/topo II, topoisomerase IV), B subunit
20150728-3_normC5K20_06630	gnl|CDD|223274	40.15	132	77	2	13	143	15	145	2e-36	126	COG0196	H					FAD synthase
20150728-3_normC5K20_06640	gnl|CDD|226587	45.07	71	39	0	1	71	7	77	2e-14	65.3	COG4102	S					Uncharacterized protein conserved in bacteria
20150728-3_normC5K20_06650	gnl|CDD|227592	33.33	192	122	3	1	191	307	493	6e-39	138	COG5267	S					Uncharacterized protein conserved in bacteria
20150728-3_normC5K20_06660	gnl|CDD|226587	45.07	71	39	0	1	71	7	77	2e-14	65.3	COG4102	S					Uncharacterized protein conserved in bacteria
20150728-3_normC5K20_06670	gnl|CDD|224824	27.81	151	89	6	116	254	114	256	1e-06	45.4	COG1912	S					Uncharacterized conserved protein
20150728-3_normC5K20_06680	gnl|CDD|225109	39.77	171	100	2	1	170	9	177	5e-46	149	COG2199	T					FOG: GGDEF domain
20150728-3_normC5K20_06700	gnl|CDD|224729	35.85	159	94	5	1	157	172	324	1e-29	109	COG1816	F					Adenosine deaminase
20150728-3_normC5K20_06730	gnl|CDD|223893	28.36	67	37	2	37	94	237	301	5e-06	41.3	COG0823	U					Periplasmic component of the Tol biopolymer transport system
20150728-3_normC5K20_06770	gnl|CDD|224073	36.92	65	34	2	24	81	3	67	2e-13	62.4	COG1151	C					6Fe-6S prismane cluster-containing protein
20150728-3_normC5K20_06780	gnl|CDD|223690	28.02	439	269	11	526	962	13	406	4e-72	243	COG0617	J					tRNA nucleotidyltransferase/poly(A) polymerase
20150728-3_normC5K20_06800	gnl|CDD|223605	29.33	416	283	5	81	489	25	436	3e-46	166	COG0531	E					Amino acid transporters
20150728-3_normC5K20_06810	gnl|CDD|224864	38.58	197	109	3	1	195	299	485	2e-54	180	COG1953	F	H				Cytosine/uracil/thiamine/allantoin permeases
20150728-3_normC5K20_06820	gnl|CDD|223122	32.03	231	140	8	4	231	2	218	7e-54	179	COG0044	F					Dihydroorotase and related cyclic amidohydrolases
20150728-3_normC5K20_06840	gnl|CDD|223533	23.76	202	145	5	2	195	35	235	4e-08	51.4	COG0457	R					FOG: TPR repeat
20150728-3_normC5K20_06850	gnl|CDD|223849	31.25	96	64	2	1	94	2	97	1e-15	68	COG0778	C					Nitroreductase
20150728-3_normC5K20_06860	gnl|CDD|224544	17.31	312	213	5	2	310	499	768	2e-09	55.7	COG1629	P					Outer membrane receptor proteins, mostly Fe transport
20150728-3_normC5K20_06870	gnl|CDD|227122	19.5	159	84	4	19	174	319	436	0.0007	38.9	COG4783	R					Putative Zn-dependent protease, contains TPR repeats
20150728-3_normC5K20_06890	gnl|CDD|226587	34.29	315	194	6	1	311	101	406	4e-58	193	COG4102	S					Uncharacterized protein conserved in bacteria
20150728-3_normC5K20_06900	gnl|CDD|223829	41.18	170	90	2	24	193	191	350	6e-55	178	COG0758	L	U				Predicted Rossmann fold nucleotide-binding protein involved in DNA uptake
20150728-3_normC5K20_06910	gnl|CDD|223829	36.03	247	139	4	14	260	23	250	7e-70	220	COG0758	L	U				Predicted Rossmann fold nucleotide-binding protein involved in DNA uptake
20150728-3_normC5K20_06920	gnl|CDD|223829	34.29	140	89	2	31	170	54	190	5e-37	130	COG0758	L	U				Predicted Rossmann fold nucleotide-binding protein involved in DNA uptake
20150728-3_normC5K20_06930	gnl|CDD|223829	41.18	170	90	2	24	193	191	350	4e-55	178	COG0758	L	U				Predicted Rossmann fold nucleotide-binding protein involved in DNA uptake
20150728-3_normC5K20_06990	gnl|CDD|223589	33.66	306	180	9	53	342	1	299	1e-47	171	COG0515	R	T	K	L		Serine/threonine protein kinase
20150728-3_normC5K20_07000	gnl|CDD|223533	24.18	153	106	4	61	212	87	230	7e-05	40.2	COG0457	R					FOG: TPR repeat
20150728-3_normC5K20_07030	gnl|CDD|224114	33.08	130	69	2	1	130	642	753	3e-21	87	COG1193	L					Mismatch repair ATPase (MutS family)
20150728-3_normC5K20_07050	gnl|CDD|223116	28.09	89	52	5	609	692	318	399	0.0005	40	COG0038	P					Chloride channel protein EriC
20150728-3_normC5K20_07060	gnl|CDD|224584	30.43	69	48	0	2	70	90	158	8e-09	47.6	COG1670	J					Acetyltransferases, including N-acetylases of ribosomal proteins
20150728-3_normC5K20_07070	gnl|CDD|225246	39.24	158	89	3	93	250	5	155	4e-23	91.2	COG2371	O					Urease accessory protein UreE
20150728-3_normC5K20_07150	gnl|CDD|225454	36.76	68	43	0	19	86	26	93	2e-11	53.6	COG2901	K	L				Factor for inversion stimulation Fis, transcriptional activator
20150728-3_normC5K20_07170	gnl|CDD|226121	18.39	446	296	18	1	415	1	409	2e-09	56.6	COG3593	L					Predicted ATP-dependent endonuclease of the OLD family
20150728-3_normC5K20_07190	gnl|CDD|223107	36.89	309	192	2	7	312	1	309	5e-95	292	COG0028	E	H				Thiamine pyrophosphate-requiring enzymes [acetolactate synthase, pyruvate dehydrogenase (cytochrome), glyoxylate carboligase, phosphonopyruvate decarboxylase]
20150728-3_normC5K20_07210	gnl|CDD|224634	36.29	124	76	2	24	144	7	130	2e-33	116	COG1720	S					Uncharacterized conserved protein
20150728-3_normC5K20_07220	gnl|CDD|225830	38.37	86	49	2	24	108	40	122	6e-08	44.4	COG3293	L					Transposase and inactivated derivatives
20150728-3_normC5K20_07250	gnl|CDD|224117	30.84	655	421	8	1	637	1	641	7e-115	371	COG1196	D					Chromosome segregation ATPases
20150728-3_normC5K20_07270	gnl|CDD|223851	55	120	45	2	23	139	23	136	2e-46	148	COG0780	R					Enzyme related to GTP cyclohydrolase I
20150728-3_normC5K20_07320	gnl|CDD|223157	38.52	366	212	7	37	399	1	356	9e-105	315	COG0079	E					Histidinol-phosphate/aromatic aminotransferase and cobyric acid decarboxylase
20150728-3_normC5K20_07340	gnl|CDD|224662	30.8	276	182	7	2	275	3	271	1e-52	176	COG1748	E					Saccharopine dehydrogenase and related proteins
20150728-3_normC5K20_07350	gnl|CDD|223660	45.21	73	35	2	29	99	982	1051	2e-14	66.9	COG0587	L					DNA polymerase III, alpha subunit
20150728-3_normC5K20_07380	gnl|CDD|225127	49.3	142	71	1	2	143	569	709	3e-51	171	COG2217	P					Cation transport ATPase
20150728-3_normC5K20_07450	gnl|CDD|224872	42.06	107	54	4	2	100	3	109	7e-19	77.2	COG1961	L					Site-specific recombinases, DNA invertase Pin homologs
20150728-3_normC5K20_07480	gnl|CDD|225361	29	100	63	1	212	311	140	231	2e-06	44.9	COG2801	L					Transposase and inactivated derivatives
20150728-3_normC5K20_07490	gnl|CDD|224482	25.75	299	177	9	84	380	52	307	9e-24	98.6	COG1566	V					Multidrug resistance efflux pump
20150728-3_normC5K20_07500	gnl|CDD|224228	25.95	185	136	1	13	196	1	185	5e-14	65	COG1309	K					Transcriptional regulator
20150728-3_normC5K20_07540	gnl|CDD|224702	45.91	220	68	2	1	170	1	219	2e-77	231	COG1788	I					Acyl CoA:acetate/3-ketoacid CoA transferase, alpha subunit
20150728-3_normC5K20_07550	gnl|CDD|224968	63	100	37	0	3	102	6	105	5e-49	155	COG2057	I					Acyl CoA:acetate/3-ketoacid CoA transferase, beta subunit
20150728-3_normC5K20_07610	gnl|CDD|223954	54.94	233	79	2	1	233	65	271	4e-106	318	COG1023	G					Predicted 6-phosphogluconate dehydrogenase
20150728-3_normC5K20_07640	gnl|CDD|225510	44.41	295	156	1	23	317	2	288	1e-83	255	COG2962	R					Predicted permeases
20150728-3_normC5K20_07650	gnl|CDD|224877	33.49	212	95	6	1	211	408	574	4e-43	150	COG1966	T					Carbon starvation protein, predicted membrane protein
20150728-3_normC5K20_07660	gnl|CDD|225434	53.23	62	28	1	7	67	4	65	4e-20	75.2	COG2879	S					Uncharacterized small protein
20150728-3_normC5K20_07670	gnl|CDD|223929	50	40	20	0	1	40	191	230	2e-14	62	COG0860	M					N-acetylmuramoyl-L-alanine amidase
20150728-3_normC5K20_07680	gnl|CDD|225871	27.71	83	58	1	177	257	40	122	0.002	35.9	COG3334	S					Uncharacterized conserved protein
20150728-3_normC5K20_07690	gnl|CDD|224606	56.57	99	42	1	11	109	1	98	2e-40	135	COG1692	S					Uncharacterized protein conserved in bacteria
20150728-3_normC5K20_07740	gnl|CDD|225049	38.26	115	67	1	1	115	2	112	1e-21	84.8	COG2138	S					Uncharacterized conserved protein
20150728-3_normC5K20_07750	gnl|CDD|223866	26.72	262	173	6	1	258	118	364	1e-29	113	COG0795	R					Predicted permeases
20150728-3_normC5K20_07760	gnl|CDD|227335	24.58	240	161	7	369	602	94	319	7e-18	83.6	COG5002	T					Signal transduction histidine kinase
20150728-3_normC5K20_07770	gnl|CDD|227603	21.59	176	128	3	9	175	8	182	0.0007	36.6	COG5278	T					Predicted periplasmic ligand-binding sensor domain
20150728-3_normC5K20_07800	gnl|CDD|224102	45.4	315	159	4	12	313	3	317	5e-123	357	COG1181	M					D-alanine-D-alanine ligase and related ATP-grasp enzymes
20150728-3_normC5K20_07810	gnl|CDD|224505	17.11	76	61	1	5	80	25	98	0.0006	33.9	COG1589	M					Cell division septal protein
20150728-3_normC5K20_07850	gnl|CDD|225045	70.71	99	29	0	1	99	1	99	1e-56	176	COG2134	I					CDP-diacylglycerol pyrophosphatase
20150728-3_normC5K20_07860	gnl|CDD|224529	76.14	88	21	0	1	88	259	346	9e-51	162	COG1613	P					ABC-type sulfate transport system, periplasmic component
20150728-3_normC5K20_07890	gnl|CDD|223560	49.28	69	31	1	5	73	3	67	2e-21	88.8	COG0484	O					DnaJ-class molecular chaperone with C-terminal Zn finger domain
20150728-3_normC5K20_07910	gnl|CDD|223674	43.66	71	37	1	1	71	4	71	9e-18	72.9	COG0601	E	P				ABC-type dipeptide/oligopeptide/nickel transport systems, permease components
20150728-3_normC5K20_07940	gnl|CDD|225635	29.09	55	39	0	128	182	8	62	0.008	32	COG3093	R					Plasmid maintenance system antidote protein
20150728-3_normC5K20_07970	gnl|CDD|223715	46.34	82	41	1	1	82	252	330	3e-27	99.8	COG0642	T					Signal transduction histidine kinase
20150728-3_normC5K20_07980	gnl|CDD|223844	48.32	358	168	7	1	355	116	459	8e-152	437	COG0773	M					UDP-N-acetylmuramate-alanine ligase
20150728-3_normC5K20_07990	gnl|CDD|223541	28.06	139	84	3	25	153	460	592	9e-12	60	COG0465	O					ATP-dependent Zn proteases
20150728-3_normC5K20_08020	gnl|CDD|227122	24.52	155	107	4	30	181	280	427	7e-09	51.6	COG4783	R					Putative Zn-dependent protease, contains TPR repeats
20150728-3_normC5K20_08030	gnl|CDD|224103	33.33	183	121	1	1	182	1	183	9e-48	155	COG1182	I					Acyl carrier protein phosphodiesterase
20150728-3_normC5K20_08040	gnl|CDD|223532	26.79	56	40	1	75	129	93	148	0.006	32.7	COG0456	R					Acetyltransferases
20150728-3_normC5K20_08060	gnl|CDD|224096	32.61	276	183	2	1	273	4	279	2e-63	202	COG1175	G					ABC-type sugar transport systems, permease components
20150728-3_normC5K20_08080	gnl|CDD|223880	26.37	91	59	3	42	125	155	244	0.006	32.8	COG0810	M					Periplasmic protein TonB, links inner and outer membranes
20150728-3_normC5K20_08110	gnl|CDD|224655	41.34	283	153	7	4	282	3	276	2e-94	281	COG1741	R					Pirin-related protein
20150728-3_normC5K20_08140	gnl|CDD|223977	41.46	82	42	3	1	79	283	361	1e-20	83.9	COG1048	C					Aconitase A
20150728-3_normC5K20_08150	gnl|CDD|223977	31.82	286	161	10	1	256	283	564	3e-69	229	COG1048	C					Aconitase A
20150728-3_normC5K20_08160	gnl|CDD|224070	42.86	49	27	1	42	89	115	163	5e-05	42.1	COG1148	C					Heterodisulfide reductase, subunit A and related polyferredoxins
20150728-3_normC5K20_08170	gnl|CDD|224692	64	25	9	0	10	34	1	25	3e-08	43.4	COG1778	R					Low specificity phosphatase (HAD superfamily)
20150728-3_normC5K20_08220	gnl|CDD|223515	27.17	368	244	11	9	367	15	367	3e-31	120	COG0438	M					Glycosyltransferase
20150728-3_normC5K20_08230	gnl|CDD|223533	29.69	128	86	2	138	261	142	269	6e-09	55.6	COG0457	R					FOG: TPR repeat
20150728-3_normC5K20_08270	gnl|CDD|223120	47.3	241	123	3	2	238	1	241	3e-96	285	COG0042	J					tRNA-dihydrouridine synthase
20150728-3_normC5K20_08280	gnl|CDD|226466	58.08	260	108	1	1	260	535	793	2e-140	415	COG3957	G					Phosphoketolase
20150728-3_normC5K20_08310	gnl|CDD|224439	42	150	86	1	5	154	6	154	1e-41	136	COG1522	K					Transcriptional regulators
20150728-3_normC5K20_08320	gnl|CDD|226346	68.72	211	64	2	6	214	77	287	2e-108	318	COG3825	S					Uncharacterized protein conserved in bacteria
20150728-3_normC5K20_08330	gnl|CDD|226346	69.44	144	43	1	26	168	144	287	7e-77	235	COG3825	S					Uncharacterized protein conserved in bacteria
20150728-3_normC5K20_08340	gnl|CDD|223541	38.89	216	122	5	1	208	377	590	1e-47	164	COG0465	O					ATP-dependent Zn proteases
20150728-3_normC5K20_08360	gnl|CDD|224832	35.9	195	118	3	4	191	200	394	2e-35	127	COG1921	E					Selenocysteine synthase [seryl-tRNASer selenium transferase]
20150728-3_normC5K20_08380	gnl|CDD|223818	31.88	69	46	1	1	68	469	537	3e-08	47.6	COG0747	E					ABC-type dipeptide transport system, periplasmic component
20150728-3_normC5K20_08410	gnl|CDD|223855	38.46	130	72	4	44	170	6	130	8e-24	90.3	COG0784	T					FOG: CheY-like receiver
20150728-3_normC5K20_08420	gnl|CDD|223395	34.4	218	134	3	1	209	11	228	3e-44	153	COG0318	I	Q				Acyl-CoA synthetases (AMP-forming)/AMP-acid ligases II
20150728-3_normC5K20_08430	gnl|CDD|223515	26.79	168	111	6	4	166	214	374	3e-10	55.3	COG0438	M					Glycosyltransferase
20150728-3_normC5K20_08440	gnl|CDD|225136	29.58	142	80	7	39	173	40	168	2e-05	41.5	COG2226	H					Methylase involved in ubiquinone/menaquinone biosynthesis
20150728-3_normC5K20_08460	gnl|CDD|224761	26.92	52	36	1	2	51	1	52	6e-05	34.8	COG1848	R					Predicted nucleic acid-binding protein, contains PIN domain
20150728-3_normC5K20_08480	gnl|CDD|223476	48.95	382	182	4	7	388	3	371	2e-157	449	COG0399	M					Predicted pyridoxal phosphate-dependent enzyme apparently involved in regulation of cell wall biogenesis
20150728-3_normC5K20_08490	gnl|CDD|225059	43.72	199	93	2	16	210	36	219	2e-69	212	COG2148	M					Sugar transferases involved in lipopolysaccharide synthesis
20150728-3_normC5K20_08520	gnl|CDD|225180	26.19	126	93	0	5	130	26	151	2e-12	60.7	COG2271	G					Sugar phosphate permease
20150728-3_normC5K20_08570	gnl|CDD|223934	24.1	307	215	6	1	290	159	464	3e-18	83.8	COG1002	V					Type II restriction enzyme, methylase subunits
20150728-3_normC5K20_08580	gnl|CDD|224089	34.06	320	207	4	4	319	136	455	1e-77	247	COG1167	K	E				Transcriptional regulators containing a DNA-binding HTH domain and an aminotransferase domain (MocR family) and their eukaryotic orthologs
20150728-3_normC5K20_08620	gnl|CDD|223911	25.88	313	217	2	3	315	287	584	2e-72	240	COG0841	V					Cation/multidrug efflux pump
20150728-3_normC5K20_08630	gnl|CDD|223911	25	60	45	0	3	62	287	346	6e-11	55.3	COG0841	V					Cation/multidrug efflux pump
20150728-3_normC5K20_08660	gnl|CDD|224523	31.71	41	28	0	1	41	96	136	6e-07	39.9	COG1607	I					Acyl-CoA hydrolase
20150728-3_normC5K20_08700	gnl|CDD|225099	41.03	234	129	4	8	238	4	231	2e-59	188	COG2188	K					Transcriptional regulators
20150728-3_normC5K20_08710	gnl|CDD|224920	31.45	124	77	4	22	142	12	130	1e-11	55.8	COG2009	C					Succinate dehydrogenase/fumarate reductase, cytochrome b subunit
20150728-3_normC5K20_08720	gnl|CDD|225053	38.94	113	69	0	7	119	4	116	8e-24	88.1	COG2142	C					Succinate dehydrogenase, hydrophobic anchor subunit
20150728-3_normC5K20_08730	gnl|CDD|223981	49.91	583	259	11	8	582	5	562	0	665	COG1053	C					Succinate dehydrogenase/fumarate reductase, flavoprotein subunit
20150728-3_normC5K20_08740	gnl|CDD|223581	41.57	166	91	5	1	164	531	692	3e-49	167	COG0507	L					ATP-dependent exoDNAse (exonuclease V), alpha subunit - helicase superfamily I member
20150728-3_normC5K20_08760	gnl|CDD|226118	34.78	345	223	1	1	343	18	362	2e-96	300	COG3590	O					Predicted metalloendopeptidase
20150728-3_normC5K20_08770	gnl|CDD|224197	75	28	7	0	16	43	3	30	1e-13	57.2	COG1278	K					Cold shock proteins
20150728-3_normC5K20_08790	gnl|CDD|224197	83.33	30	5	0	3	32	1	30	3e-16	63.7	COG1278	K					Cold shock proteins
20150728-3_normC5K20_08810	gnl|CDD|223730	29.53	298	179	7	11	291	29	312	7e-33	122	COG0657	I					Esterase/lipase
20150728-3_normC5K20_08840	gnl|CDD|224204	31.51	219	141	4	31	240	1	219	5e-35	124	COG1285	S					Uncharacterized membrane protein
20150728-3_normC5K20_08860	gnl|CDD|225224	21.92	219	146	5	32	227	23	239	1e-11	60.9	COG2348	V					Uncharacterized protein involved in methicillin resistance
20150728-3_normC5K20_08880	gnl|CDD|223407	34.82	112	68	4	35	143	182	291	1e-16	72.1	COG0330	O					Membrane protease subunits, stomatin/prohibitin homologs
20150728-3_normC5K20_08890	gnl|CDD|223407	31.67	221	140	6	1	218	79	291	7e-42	143	COG0330	O					Membrane protease subunits, stomatin/prohibitin homologs
20150728-3_normC5K20_08900	gnl|CDD|223841	24.4	373	208	12	42	360	93	445	2e-20	89.7	COG0770	M					UDP-N-acetylmuramyl pentapeptide synthase
20150728-3_normC5K20_08910	gnl|CDD|227122	16.67	138	90	3	112	246	340	455	0.002	36.6	COG4783	R					Putative Zn-dependent protease, contains TPR repeats
20150728-3_normC5K20_08920	gnl|CDD|223539	21.81	298	208	6	9	301	2	279	2e-21	89.8	COG0463	M					Glycosyltransferases involved in cell wall biogenesis
20150728-3_normC5K20_08930	gnl|CDD|224872	36	125	71	2	1	116	72	196	2e-20	81.4	COG1961	L					Site-specific recombinases, DNA invertase Pin homologs
20150728-3_normC5K20_08950	gnl|CDD|223589	32.35	102	63	3	52	152	1	97	1e-18	79.4	COG0515	R	T	K	L		Serine/threonine protein kinase
20150728-3_normC5K20_08960	gnl|CDD|224116	43.85	130	73	0	45	174	232	361	2e-41	143	COG1195	L					Recombinational DNA repair ATPase (RecF pathway)
20150728-3_normC5K20_08990	gnl|CDD|227308	28.35	194	124	4	58	239	106	296	2e-27	105	COG4974	L					Site-specific recombinase XerD
20150728-3_normC5K20_09000	gnl|CDD|223343	31.22	189	103	5	118	300	63	230	6e-16	75.3	COG0265	O					Trypsin-like serine proteases, typically periplasmic, contain C-terminal PDZ domain
20150728-3_normC5K20_09010	gnl|CDD|223499	57.21	208	57	1	133	340	1	176	2e-98	299	COG0422	H					Thiamine biosynthesis protein ThiC
20150728-3_normC5K20_09060	gnl|CDD|223651	52.85	123	55	2	4	125	1	121	3e-46	155	COG0578	C					Glycerol-3-phosphate dehydrogenase
20150728-3_normC5K20_09100	gnl|CDD|223846	23.18	220	126	6	57	271	47	228	2e-15	70.8	COG0775	F					Nucleoside phosphorylase
20150728-3_normC5K20_09120	gnl|CDD|223601	38.06	423	200	8	1	374	16	425	1e-124	368	COG0527	E					Aspartokinases
20150728-3_normC5K20_09130	gnl|CDD|223880	25.45	110	82	0	212	321	45	154	1e-08	52.5	COG0810	M					Periplasmic protein TonB, links inner and outer membranes
20150728-3_normC5K20_09170	gnl|CDD|223816	43.65	126	66	2	8	128	43	168	2e-33	116	COG0745	T	K				Response regulators consisting of a CheY-like receiver domain and a winged-helix DNA-binding domain
20150728-3_normC5K20_09180	gnl|CDD|223816	43.84	73	40	1	2	73	156	228	2e-14	62.7	COG0745	T	K				Response regulators consisting of a CheY-like receiver domain and a winged-helix DNA-binding domain
20150728-3_normC5K20_09210	gnl|CDD|223816	43.84	73	40	1	2	73	156	228	2e-14	62.7	COG0745	T	K				Response regulators consisting of a CheY-like receiver domain and a winged-helix DNA-binding domain
20150728-3_normC5K20_09220	gnl|CDD|223816	43.65	126	66	2	8	128	43	168	2e-33	116	COG0745	T	K				Response regulators consisting of a CheY-like receiver domain and a winged-helix DNA-binding domain
20150728-3_normC5K20_09240	gnl|CDD|226258	28.83	163	113	3	13	172	137	299	2e-13	63.5	COG3735	S					Uncharacterized protein conserved in bacteria
20150728-3_normC5K20_09270	gnl|CDD|223573	51.08	231	69	4	1	230	81	268	8e-101	301	COG0499	H					S-adenosylhomocysteine hydrolase
20150728-3_normC5K20_09300	gnl|CDD|226826	29.51	61	35	2	1	61	8	60	2e-08	44.4	COG4391	S					Uncharacterized protein conserved in bacteria
20150728-3_normC5K20_09320	gnl|CDD|226077	28.62	283	181	4	56	331	28	296	2e-25	101	COG3547	L					Transposase and inactivated derivatives
20150728-3_normC5K20_09340	gnl|CDD|226220	41.94	124	70	1	1	122	289	412	2e-36	130	COG3696	P					Putative silver efflux pump
20150728-3_normC5K20_09350	gnl|CDD|226220	44.56	579	314	5	1	579	449	1020	0	579	COG3696	P					Putative silver efflux pump
20150728-3_normC5K20_09360	gnl|CDD|223914	28.26	368	224	10	56	416	25	359	1e-25	104	COG0845	M					Membrane-fusion protein
20150728-3_normC5K20_09380	gnl|CDD|224455	22.09	421	289	5	58	466	50	443	2e-24	102	COG1538	M	U				Outer membrane protein
20150728-3_normC5K20_09390	gnl|CDD|224455	25.28	269	177	4	92	350	40	294	2e-16	78.3	COG1538	M	U				Outer membrane protein
20150728-3_normC5K20_09400	gnl|CDD|223845	50	184	85	2	1	184	1	177	4e-78	236	COG0774	M					UDP-3-O-acyl-N-acetylglucosamine deacetylase
20150728-3_normC5K20_09410	gnl|CDD|226951	38.46	104	64	0	14	117	262	365	5e-27	101	COG4585	T					Signal transduction histidine kinase
20150728-3_normC5K20_09520	gnl|CDD|227284	36.51	241	138	4	9	247	139	366	1e-62	202	COG4948	M	R				L-alanine-DL-glutamate epimerase and related enzymes of enolase superfamily
20150728-3_normC5K20_09530	gnl|CDD|225186	30.16	63	33	2	13	64	10	72	2e-09	50.1	COG2303	E					Choline dehydrogenase and related flavoproteins
20150728-3_normC5K20_09550	gnl|CDD|223365	38.55	166	100	1	1	164	41	206	1e-56	178	COG0288	P					Carbonic anhydrase
20150728-3_normC5K20_09560	gnl|CDD|224789	25.58	215	155	4	16	229	8	218	4e-14	66.6	COG1877	G					Trehalose-6-phosphatase
20150728-3_normC5K20_09570	gnl|CDD|223515	37.84	111	60	2	1	103	269	378	2e-13	63.4	COG0438	M					Glycosyltransferase
20150728-3_normC5K20_09590	gnl|CDD|227315	42	50	28	1	77	125	7	56	0.0004	37.9	COG4982	I					3-oxoacyl-[acyl-carrier protein] reductase
20150728-3_normC5K20_09600	gnl|CDD|223880	23.89	113	79	2	16	121	50	162	0.01	34.4	COG0810	M					Periplasmic protein TonB, links inner and outer membranes
20150728-3_normC5K20_09610	gnl|CDD|225107	24.44	135	100	1	18	152	16	148	1e-05	41.9	COG2197	T	K				Response regulator containing a CheY-like receiver domain and an HTH DNA-binding domain
20150728-3_normC5K20_09640	gnl|CDD|224346	23.73	118	85	2	54	168	1266	1381	0.001	36.6	COG1429	H					Cobalamin biosynthesis protein CobN and related Mg-chelatases
20150728-3_normC5K20_09690	gnl|CDD|223864	34.65	101	65	1	17	117	288	387	1e-22	91.2	COG0793	M					Periplasmic protease
20150728-3_normC5K20_09700	gnl|CDD|223816	42.03	207	114	3	3	204	2	207	1e-70	215	COG0745	T	K				Response regulators consisting of a CheY-like receiver domain and a winged-helix DNA-binding domain
20150728-3_normC5K20_09750	gnl|CDD|223759	45.58	147	71	2	4	149	5	143	3e-41	141	COG0687	E					Spermidine/putrescine-binding periplasmic protein
20150728-3_normC5K20_09760	gnl|CDD|226361	18.69	107	81	2	47	153	251	351	0.0002	38	COG3842	E					ABC-type spermidine/putrescine transport systems, ATPase components
20150728-3_normC5K20_09770	gnl|CDD|223476	46.69	272	133	6	4	266	103	371	1e-91	276	COG0399	M					Predicted pyridoxal phosphate-dependent enzyme apparently involved in regulation of cell wall biogenesis
20150728-3_normC5K20_09810	gnl|CDD|223583	53.49	129	58	2	1	127	2	130	2e-50	157	COG0509	E					Glycine cleavage system H protein (lipoate-binding)
20150728-3_normC5K20_09840	gnl|CDD|223583	53.49	129	58	2	1	127	2	130	2e-50	157	COG0509	E					Glycine cleavage system H protein (lipoate-binding)
20150728-3_normC5K20_09850	gnl|CDD|226962	39.52	291	169	4	8	298	4	287	2e-60	196	COG4603	R					ABC-type uncharacterized transport system, permease component
20150728-3_normC5K20_09880	gnl|CDD|223165	57.95	176	73	1	26	200	43	218	8e-80	238	COG0087	J					Ribosomal protein L3
20150728-3_normC5K20_09890	gnl|CDD|223166	43.94	132	74	0	1	132	2	133	2e-54	171	COG0088	J					Ribosomal protein L4
20150728-3_normC5K20_09900	gnl|CDD|223215	56.38	298	128	2	1	297	102	398	2e-156	445	COG0137	E					Argininosuccinate synthase
20150728-3_normC5K20_09910	gnl|CDD|223215	56.38	298	128	2	1	297	102	398	2e-156	445	COG0137	E					Argininosuccinate synthase
20150728-3_normC5K20_09920	gnl|CDD|227122	26.67	105	60	4	1	96	348	444	0.009	32.8	COG4783	R					Putative Zn-dependent protease, contains TPR repeats
20150728-3_normC5K20_09940	gnl|CDD|223107	35.22	247	148	3	1	241	310	550	5e-63	205	COG0028	E	H				Thiamine pyrophosphate-requiring enzymes [acetolactate synthase, pyruvate dehydrogenase (cytochrome), glyoxylate carboligase, phosphonopyruvate decarboxylase]
20150728-3_normC5K20_09970	gnl|CDD|224401	43.65	126	69	2	1	125	121	245	3e-31	112	COG1484	L					DNA replication protein
20150728-3_normC5K20_09990	gnl|CDD|223559	50.98	153	73	2	6	157	1	152	1e-62	194	COG0483	G					Archaeal fructose-1,6-bisphosphatase and related enzymes of inositol monophosphatase family
20150728-3_normC5K20_10000	gnl|CDD|223639	40.58	138	79	1	2	139	3	137	3e-45	148	COG0565	J					rRNA methylase
20150728-3_normC5K20_10010	gnl|CDD|223911	26.97	241	166	4	1	232	374	613	5e-64	214	COG0841	V					Cation/multidrug efflux pump
20150728-3_normC5K20_10020	gnl|CDD|223911	25.93	563	387	11	2	553	70	613	3e-150	460	COG0841	V					Cation/multidrug efflux pump
20150728-3_normC5K20_10060	gnl|CDD|223786	33.33	198	110	4	1	195	149	327	2e-26	101	COG0714	R					MoxR-like ATPases
20150728-3_normC5K20_10070	gnl|CDD|223592	37.86	103	64	0	31	133	2	104	1e-33	116	COG0518	F					GMP synthase - Glutamine amidotransferase domain
20150728-3_normC5K20_10080	gnl|CDD|223377	36.02	161	101	2	4	162	104	264	7e-49	158	COG0300	R					Short-chain dehydrogenases of various substrate specificities
20150728-3_normC5K20_10090	gnl|CDD|226220	55.56	180	80	0	1	180	848	1027	2e-75	244	COG3696	P					Putative silver efflux pump
20150728-3_normC5K20_10100	gnl|CDD|223424	33.33	45	30	0	69	113	59	103	0.0004	34.1	COG0347	E					Nitrogen regulatory protein PII
20150728-3_normC5K20_10130	gnl|CDD|223880	30.51	59	41	0	98	156	182	240	5e-06	42.1	COG0810	M					Periplasmic protein TonB, links inner and outer membranes
20150728-3_normC5K20_10140	gnl|CDD|225371	26.84	190	124	5	1	186	33	211	6e-20	85.4	COG2814	G					Arabinose efflux permease
20150728-3_normC5K20_10150	gnl|CDD|224796	69.71	274	83	0	13	286	36	309	5e-149	430	COG1884	I					Methylmalonyl-CoA mutase, N-terminal domain/subunit
20150728-3_normC5K20_10220	gnl|CDD|223781	40.72	221	127	3	24	244	130	346	1e-63	202	COG0709	E					Selenophosphate synthase
20150728-3_normC5K20_10230	gnl|CDD|225139	25.85	147	94	6	21	155	47	190	3e-15	69.2	COG2230	M					Cyclopropane fatty acid synthase and related methyltransferases
20150728-3_normC5K20_10240	gnl|CDD|224169	40.35	171	101	1	1	170	284	454	3e-49	165	COG1249	C					Pyruvate/2-oxoglutarate dehydrogenase complex, dihydrolipoamide dehydrogenase (E3) component, and related enzymes
20150728-3_normC5K20_10250	gnl|CDD|224169	34.05	279	175	6	100	373	7	281	2e-69	225	COG1249	C					Pyruvate/2-oxoglutarate dehydrogenase complex, dihydrolipoamide dehydrogenase (E3) component, and related enzymes
20150728-3_normC5K20_10270	gnl|CDD|223816	44	75	41	1	11	85	1	74	5e-20	82	COG0745	T	K				Response regulators consisting of a CheY-like receiver domain and a winged-helix DNA-binding domain
20150728-3_normC5K20_10280	gnl|CDD|227335	24.35	230	150	8	97	321	49	259	5e-12	63.6	COG5002	T					Signal transduction histidine kinase
20150728-3_normC5K20_10320	gnl|CDD|223256	44.24	217	111	4	1	210	1	214	4e-83	264	COG0178	L					Excinuclease ATPase subunit
20150728-3_normC5K20_10330	gnl|CDD|226713	30.77	143	88	3	7	149	338	469	9e-19	82.9	COG4262	R					Predicted spermidine synthase with an N-terminal membrane domain
20150728-3_normC5K20_10360	gnl|CDD|225134	70.77	260	68	2	6	257	4	263	1e-147	421	COG2224	C					Isocitrate lyase
20150728-3_normC5K20_10390	gnl|CDD|226352	32.31	65	42	1	4	66	3	67	3e-09	50.1	COG3831	S					Uncharacterized conserved protein
20150728-3_normC5K20_10420	gnl|CDD|224440	38.75	80	42	3	25	100	8	84	8e-13	61.6	COG1523	G					Type II secretory pathway, pullulanase PulA and related glycosidases
20150728-3_normC5K20_10440	gnl|CDD|224193	68.95	277	80	2	1	277	56	326	3e-170	486	COG1274	C					Phosphoenolpyruvate carboxykinase (GTP)
20150728-3_normC5K20_10460	gnl|CDD|224848	36.78	87	55	0	1	87	1	87	1e-26	95.4	COG1937	S					Uncharacterized protein conserved in bacteria
20150728-3_normC5K20_10480	gnl|CDD|224461	37.5	32	20	0	1	32	1	32	2e-07	40.3	COG1544	J					Ribosome-associated protein Y (PSrp-1)
20150728-3_normC5K20_10540	gnl|CDD|224490	31.25	48	31	1	1	48	69	114	7e-06	39.2	COG1574	R					Predicted metal-dependent hydrolase with the TIM-barrel fold
20150728-3_normC5K20_10550	gnl|CDD|224490	42.86	84	47	1	32	114	5	88	4e-18	77.4	COG1574	R					Predicted metal-dependent hydrolase with the TIM-barrel fold
20150728-3_normC5K20_10610	gnl|CDD|223811	72.41	174	48	0	32	205	1	174	1e-101	293	COG0740	O	U				Protease subunit of ATP-dependent Clp proteases
20150728-3_normC5K20_10640	gnl|CDD|225390	30	70	40	3	17	86	60	120	6e-05	37	COG2834	M					Outer membrane lipoprotein-sorting protein
20150728-3_normC5K20_10670	gnl|CDD|225995	28.92	83	53	2	67	143	40	122	0.0008	36.7	COG3464	L					Transposase and inactivated derivatives
20150728-3_normC5K20_10710	gnl|CDD|223632	21.8	133	93	3	5	128	47	177	4e-07	45.1	COG0558	I					Phosphatidylglycerophosphate synthase
20150728-3_normC5K20_10770	gnl|CDD|224610	36.59	276	162	5	1	271	31	298	3e-56	186	COG1696	M					Predicted membrane protein involved in D-alanine export
20150728-3_normC5K20_10780	gnl|CDD|224639	33.78	74	49	0	15	88	12	85	2e-18	75.8	COG1725	K					Predicted transcriptional regulators
20150728-3_normC5K20_10790	gnl|CDD|223107	28.57	98	53	6	1	86	440	532	1e-05	39.9	COG0028	E	H				Thiamine pyrophosphate-requiring enzymes [acetolactate synthase, pyruvate dehydrogenase (cytochrome), glyoxylate carboligase, phosphonopyruvate decarboxylase]
20150728-3_normC5K20_10810	gnl|CDD|223550	72.41	29	8	0	1	29	643	671	6e-12	56.2	COG0474	P					Cation transport ATPase
20150728-3_normC5K20_10860	gnl|CDD|224346	23.73	118	85	2	10	124	1266	1381	0.001	36.2	COG1429	H					Cobalamin biosynthesis protein CobN and related Mg-chelatases
20150728-3_normC5K20_10880	gnl|CDD|223864	23.58	123	72	6	92	201	83	196	6e-07	46.6	COG0793	M					Periplasmic protease
20150728-3_normC5K20_10890	gnl|CDD|224941	34.23	149	91	4	10	154	13	158	4e-28	101	COG2030	I					Acyl dehydratase
20150728-3_normC5K20_10930	gnl|CDD|223541	61.48	270	101	3	1	269	280	547	3e-137	401	COG0465	O					ATP-dependent Zn proteases
20150728-3_normC5K20_10940	gnl|CDD|223301	41.38	29	17	0	5	33	279	307	0.0007	32.2	COG0223	J					Methionyl-tRNA formyltransferase
20150728-3_normC5K20_10950	gnl|CDD|223222	30.19	159	93	3	105	262	1	142	2e-23	94.8	COG0144	J					tRNA and rRNA cytosine-C5-methylases
20150728-3_normC5K20_10970	gnl|CDD|223528	37.06	313	180	10	8	312	2	305	9e-70	220	COG0451	M	G				Nucleoside-diphosphate-sugar epimerases
20150728-3_normC5K20_10980	gnl|CDD|223710	40.94	127	67	4	4	122	93	219	1e-31	111	COG0637	R					Predicted phosphatase/phosphohexomutase
20150728-3_normC5K20_11000	gnl|CDD|223945	50	26	9	1	39	60	2	27	0.001	32.7	COG1013	C					Pyruvate:ferredoxin oxidoreductase and related 2-oxoacid:ferredoxin oxidoreductases, beta subunit
20150728-3_normC5K20_11010	gnl|CDD|223945	50	70	35	0	128	197	88	157	3e-32	117	COG1013	C					Pyruvate:ferredoxin oxidoreductase and related 2-oxoacid:ferredoxin oxidoreductases, beta subunit
20150728-3_normC5K20_11020	gnl|CDD|223945	24	50	37	1	1	50	165	213	7e-11	52.7	COG1013	C					Pyruvate:ferredoxin oxidoreductase and related 2-oxoacid:ferredoxin oxidoreductases, beta subunit
20150728-3_normC5K20_11030	gnl|CDD|223589	29.01	162	104	4	4	154	138	299	4e-19	82.9	COG0515	R	T	K	L		Serine/threonine protein kinase
20150728-3_normC5K20_11050	gnl|CDD|223725	40	155	82	3	5	156	1	147	9e-49	155	COG0652	O					Peptidyl-prolyl cis-trans isomerase (rotamase) - cyclophilin family
20150728-3_normC5K20_11110	gnl|CDD|226934	36.67	30	19	0	99	128	49	78	0.003	32.5	COG4568	K					Transcriptional antiterminator
20150728-3_normC5K20_11130	gnl|CDD|226220	47.37	38	20	0	1	38	1	38	3e-09	48.8	COG3696	P					Putative silver efflux pump
20150728-3_normC5K20_11140	gnl|CDD|223914	21.45	275	194	4	14	268	91	363	6e-09	53.2	COG0845	M					Membrane-fusion protein
20150728-3_normC5K20_11150	gnl|CDD|223377	33.72	172	112	2	91	261	2	172	2e-34	124	COG0300	R					Short-chain dehydrogenases of various substrate specificities
20150728-3_normC5K20_11180	gnl|CDD|223754	35.71	210	126	5	1	201	33	242	1e-58	189	COG0682	M					Prolipoprotein diacylglyceryltransferase
20150728-3_normC5K20_11190	gnl|CDD|225467	80.2	101	19	1	2	102	1	100	4e-48	153	COG2915	R					Uncharacterized protein involved in purine metabolism
20150728-3_normC5K20_11200	gnl|CDD|223558	61.08	167	57	3	1	165	195	355	7e-81	244	COG0482	J					Predicted tRNA(5-methylaminomethyl-2-thiouridylate) methyltransferase, contains the PP-loop ATPase domain
20150728-3_normC5K20_11220	gnl|CDD|226036	37.16	218	133	3	29	245	346	560	3e-56	189	COG3505	U					Type IV secretory pathway, VirD4 components
20150728-3_normC5K20_11230	gnl|CDD|227253	23.57	140	98	2	58	188	73	212	4e-23	92	COG4916	S					Uncharacterized protein containing a TIR (Toll-Interleukin 1-resistance) domain
20150728-3_normC5K20_11240	gnl|CDD|225127	54.37	103	40	1	1	103	613	708	7e-38	133	COG2217	P					Cation transport ATPase
20150728-3_normC5K20_11250	gnl|CDD|225942	32.31	229	119	8	1	223	405	603	1e-38	139	COG3408	G					Glycogen debranching enzyme
20150728-3_normC5K20_11260	gnl|CDD|223589	35.71	140	81	5	174	308	1	136	4e-30	115	COG0515	R	T	K	L		Serine/threonine protein kinase
20150728-3_normC5K20_11270	gnl|CDD|227026	23.16	177	117	4	16	185	7	171	2e-10	54.5	COG4681	S					Uncharacterized protein conserved in bacteria
20150728-3_normC5K20_11280	gnl|CDD|224389	35.26	397	209	13	61	439	1	367	3e-100	307	COG1472	G					Beta-glucosidase-related glycosidases
20150728-3_normC5K20_11300	gnl|CDD|225546	26.48	219	156	2	1	217	54	269	5e-26	100	COG3000	I					Sterol desaturase
20150728-3_normC5K20_11340	gnl|CDD|225139	44.79	288	152	4	1	287	2	283	5e-112	327	COG2230	M					Cyclopropane fatty acid synthase and related methyltransferases
20150728-3_normC5K20_11350	gnl|CDD|227893	62.34	77	29	0	1	77	1	77	2e-27	94.9	COG5606	S					Uncharacterized conserved small protein
20150728-3_normC5K20_11390	gnl|CDD|223720	21.15	52	41	0	23	74	9	60	0.0007	34.1	COG0647	G					Predicted sugar phosphatases of the HAD superfamily
20150728-3_normC5K20_11410	gnl|CDD|224617	51.4	286	132	2	1	279	4	289	3e-120	348	COG1703	E					Putative periplasmic protein kinase ArgK and related GTPases of G3E family
20150728-3_normC5K20_11430	gnl|CDD|223662	31.58	152	91	4	17	160	5	151	2e-16	70.7	COG0589	T					Universal stress protein UspA and related nucleotide-binding proteins
20150728-3_normC5K20_11450	gnl|CDD|226036	26.59	455	285	16	124	554	115	544	8e-53	189	COG3505	U					Type IV secretory pathway, VirD4 components
20150728-3_normC5K20_11480	gnl|CDD|224793	25.58	43	32	0	4	46	79	121	0.008	29.3	COG1881	R					Phospholipid-binding protein
20150728-3_normC5K20_11510	gnl|CDD|223861	28.57	280	185	2	396	660	7	286	2e-44	159	COG0790	R					FOG: TPR repeat, SEL1 subfamily
20150728-3_normC5K20_11530	gnl|CDD|223589	24.31	288	185	9	107	368	2	282	7e-24	99	COG0515	R	T	K	L		Serine/threonine protein kinase
20150728-3_normC5K20_11550	gnl|CDD|223241	42.02	119	59	1	21	139	4	112	5e-38	128	COG0163	H					3-polyprenyl-4-hydroxybenzoate decarboxylase
20150728-3_normC5K20_11580	gnl|CDD|224900	40.35	114	36	1	11	124	6	87	2e-23	90.2	COG1989	N	O	U			Type II secretory pathway, prepilin signal peptidase PulO and related peptidases
20150728-3_normC5K20_11590	gnl|CDD|224376	45.35	172	94	0	1	172	225	396	1e-62	198	COG1459	N	U				Type II secretory pathway, component PulF
20150728-3_normC5K20_11610	gnl|CDD|225806	30.83	120	79	3	72	188	54	172	2e-10	55.5	COG3267	U					Type II secretory pathway, component ExeA (predicted ATPase)
20150728-3_normC5K20_11650	gnl|CDD|225361	22.27	229	159	5	22	248	12	223	3e-07	47.6	COG2801	L					Transposase and inactivated derivatives
20150728-3_normC5K20_11660	gnl|CDD|223191	52	25	12	0	1	25	59	83	3e-06	40.2	COG0113	H					Delta-aminolevulinic acid dehydratase
20150728-3_normC5K20_11670	gnl|CDD|223191	50.62	81	40	0	124	204	3	83	6e-34	122	COG0113	H					Delta-aminolevulinic acid dehydratase
20150728-3_normC5K20_11680	gnl|CDD|223287	33.98	256	115	4	2	240	380	598	2e-52	179	COG0209	F					Ribonucleotide reductase, alpha subunit
20150728-3_normC5K20_11700	gnl|CDD|224224	22.99	187	123	3	411	585	81	258	1e-22	97.4	COG1305	E					Transglutaminase-like enzymes, putative cysteine proteases
20150728-3_normC5K20_11730	gnl|CDD|224561	25.71	70	51	1	36	104	149	218	2e-07	45	COG1647	R					Esterase/lipase
20150728-3_normC5K20_11740	gnl|CDD|227665	18.6	86	66	1	25	110	40	121	5e-05	41.3	COG5373	S					Predicted membrane protein
20150728-3_normC5K20_11750	gnl|CDD|226036	28.17	323	190	9	1	288	245	560	4e-34	128	COG3505	U					Type IV secretory pathway, VirD4 components
20150728-3_normC5K20_11760	gnl|CDD|227156	41.73	139	78	1	7	145	6	141	9e-35	124	COG4819	E					Ethanolamine utilization protein, possible chaperonin protecting lyase from inhibition
20150728-3_normC5K20_11770	gnl|CDD|226752	55.81	129	57	0	1	129	164	292	6e-47	153	COG4302	E					Ethanolamine ammonia-lyase, small subunit
20150728-3_normC5K20_11800	gnl|CDD|223287	41.9	105	50	2	6	103	339	439	2e-33	120	COG0209	F					Ribonucleotide reductase, alpha subunit
20150728-3_normC5K20_11810	gnl|CDD|223287	40.74	81	47	1	31	110	565	645	1e-23	94.7	COG0209	F					Ribonucleotide reductase, alpha subunit
20150728-3_normC5K20_11820	gnl|CDD|223746	22.7	141	101	4	14	150	228	364	2e-18	79.7	COG0674	C					Pyruvate:ferredoxin oxidoreductase and related 2-oxoacid:ferredoxin oxidoreductases, alpha subunit
20150728-3_normC5K20_11830	gnl|CDD|224216	33.07	127	78	1	38	164	12	131	4e-19	82.1	COG1297	S					Predicted membrane protein
20150728-3_normC5K20_11840	gnl|CDD|223411	34.55	55	36	0	1	55	356	410	6e-11	54.6	COG0334	E					Glutamate dehydrogenase/leucine dehydrogenase
20150728-3_normC5K20_11860	gnl|CDD|223684	41.54	130	63	5	21	146	25	145	3e-35	123	COG0611	H					Thiamine monophosphate kinase
20150728-3_normC5K20_11870	gnl|CDD|223684	37.69	130	59	4	1	127	207	317	1e-20	82.7	COG0611	H					Thiamine monophosphate kinase
20150728-3_normC5K20_11880	gnl|CDD|223268	52.46	284	127	2	16	299	1	276	3e-139	396	COG0190	H					5,10-methylene-tetrahydrofolate dehydrogenase/Methenyl tetrahydrofolate cyclohydrolase
20150728-3_normC5K20_11910	gnl|CDD|223986	38.61	101	57	3	8	103	145	245	3e-17	71.5	COG1058	R					Predicted nucleotide-utilizing enzyme related to molybdopterin-biosynthesis enzyme MoeA
20150728-3_normC5K20_11920	gnl|CDD|223582	27.5	240	129	10	42	272	199	402	1e-17	79	COG0508	C					Pyruvate/2-oxoglutarate dehydrogenase complex, dihydrolipoamide acyltransferase (E2) component, and related enzymes
20150728-3_normC5K20_12000	gnl|CDD|226035	26.7	206	104	6	26	230	86	245	1e-20	85.5	COG3504	U					Type IV secretory pathway, VirB9 components
20150728-3_normC5K20_12030	gnl|CDD|224189	52.25	178	78	2	1	171	125	302	6e-67	208	COG1270	H					Cobalamin biosynthesis protein CobD/CbiB
20150728-3_normC5K20_12070	gnl|CDD|223829	41.18	170	90	2	24	193	191	350	4e-55	178	COG0758	L	U				Predicted Rossmann fold nucleotide-binding protein involved in DNA uptake
20150728-3_normC5K20_12080	gnl|CDD|223829	56.67	60	26	0	1	60	191	250	6e-26	96.2	COG0758	L	U				Predicted Rossmann fold nucleotide-binding protein involved in DNA uptake
20150728-3_normC5K20_12090	gnl|CDD|223701	29.49	78	55	0	17	94	17	94	0.002	32.6	COG0628	R					Predicted permease
20150728-3_normC5K20_12100	gnl|CDD|225613	24.62	65	48	1	2	66	327	390	0.002	33.9	COG3071	H					Uncharacterized enzyme of heme biosynthesis
20150728-3_normC5K20_12110	gnl|CDD|224586	20.33	182	129	6	17	191	4	176	5e-07	45.9	COG1672	R					Predicted ATPase (AAA+ superfamily)
20150728-3_normC5K20_12170	gnl|CDD|225109	25.85	147	89	3	5	139	26	164	8e-07	43.6	COG2199	T					FOG: GGDEF domain
20150728-3_normC5K20_12190	gnl|CDD|223098	36.05	86	53	1	4	89	21	104	3e-15	67.3	COG0019	E					Diaminopimelate decarboxylase
20150728-3_normC5K20_12230	gnl|CDD|223320	53.38	133	58	4	85	215	32	162	2e-56	177	COG0242	J					N-formylmethionyl-tRNA deformylase
20150728-3_normC5K20_12260	gnl|CDD|226280	37.25	204	118	7	36	235	65	262	1e-42	146	COG3757	M					Lyzozyme M1 (1,4-beta-N-acetylmuramidase)
20150728-3_normC5K20_12310	gnl|CDD|223818	22.94	231	141	7	1	226	118	316	2e-23	96.2	COG0747	E					ABC-type dipeptide transport system, periplasmic component
20150728-3_normC5K20_12370	gnl|CDD|223802	32.62	141	93	2	1	140	5	144	6e-06	41.2	COG0730	R					Predicted permeases
20150728-3_normC5K20_12380	gnl|CDD|223518	39.39	66	40	0	1	66	518	583	8e-23	88.5	COG0441	J					Threonyl-tRNA synthetase
20150728-3_normC5K20_12390	gnl|CDD|223367	59.82	112	44	1	2	113	18	128	2e-53	165	COG0290	J					Translation initiation factor 3 (IF-3)
20150728-3_normC5K20_12400	gnl|CDD|224117	30.43	230	154	2	1	224	826	1055	3e-25	102	COG1196	D					Chromosome segregation ATPases
20150728-3_normC5K20_12420	gnl|CDD|223757	42.73	227	125	4	1	224	48	272	8e-82	247	COG0685	E					5,10-methylenetetrahydrofolate reductase
20150728-3_normC5K20_12450	gnl|CDD|223864	28.41	176	116	4	97	267	111	281	1e-18	82	COG0793	M					Periplasmic protease
20150728-3_normC5K20_12490	gnl|CDD|224584	30.05	183	113	5	10	179	2	182	2e-24	93.9	COG1670	J					Acetyltransferases, including N-acetylases of ribosomal proteins
20150728-3_normC5K20_12510	gnl|CDD|225761	45.19	239	128	2	2	238	34	271	2e-86	260	COG3220	S					Uncharacterized protein conserved in bacteria
20150728-3_normC5K20_12530	gnl|CDD|223515	20.48	210	148	4	12	220	17	208	0.002	36.1	COG0438	M					Glycosyltransferase
20150728-3_normC5K20_12540	gnl|CDD|223668	34.71	170	101	5	19	186	12	173	2e-38	136	COG0595	R					Predicted hydrolase of the metallo-beta-lactamase superfamily
20150728-3_normC5K20_12550	gnl|CDD|223395	32.94	507	288	14	41	520	40	521	3e-98	308	COG0318	I	Q				Acyl-CoA synthetases (AMP-forming)/AMP-acid ligases II
20150728-3_normC5K20_12560	gnl|CDD|223697	21.71	152	112	4	24	171	259	407	2e-13	64.8	COG0624	E					Acetylornithine deacetylase/Succinyl-diaminopimelate desuccinylase and related deacylases
20150728-3_normC5K20_12570	gnl|CDD|224748	29.41	136	86	4	16	144	7	139	9e-11	56.7	COG1835	I					Predicted acyltransferases
20150728-3_normC5K20_12580	gnl|CDD|224748	29.41	136	86	4	16	144	7	139	9e-11	56.7	COG1835	I					Predicted acyltransferases
20150728-3_normC5K20_12590	gnl|CDD|226593	43.33	210	116	2	1	209	318	525	5e-88	270	COG4108	J					Peptide chain release factor RF-3
20150728-3_normC5K20_12600	gnl|CDD|223407	28.9	173	116	2	3	172	2	170	3e-34	121	COG0330	O					Membrane protease subunits, stomatin/prohibitin homologs
20150728-3_normC5K20_12650	gnl|CDD|226027	47.37	38	20	0	10	47	206	243	3e-08	46.3	COG3496	S					Uncharacterized conserved protein
20150728-3_normC5K20_12710	gnl|CDD|223959	36.02	236	134	7	1	230	25	249	3e-44	149	COG1028	I	Q	R			Dehydrogenases with different specificities (related to short-chain alcohol dehydrogenases)
20150728-3_normC5K20_12730	gnl|CDD|227124	32.76	58	39	0	39	96	84	141	7e-08	46.7	COG4785	R					Lipoprotein NlpI, contains TPR repeats
20150728-3_normC5K20_12740	gnl|CDD|223944	39.53	215	128	2	2	215	28	241	6e-69	219	COG1012	C					NAD-dependent aldehyde dehydrogenases
20150728-3_normC5K20_12750	gnl|CDD|223894	39.29	28	17	0	1	28	109	136	0.004	29.1	COG0824	R					Predicted thioesterase
20150728-3_normC5K20_12760	gnl|CDD|223329	36.84	133	77	4	1	132	3	129	4e-26	95	COG0251	J					Putative translation initiation inhibitor, yjgF family
20150728-3_normC5K20_12770	gnl|CDD|225677	58.29	187	77	1	8	193	18	204	6e-51	169	COG3135	Q					Uncharacterized protein involved in benzoate metabolism
20150728-3_normC5K20_12780	gnl|CDD|223981	50	138	67	1	5	140	3	140	7e-44	150	COG1053	C					Succinate dehydrogenase/fumarate reductase, flavoprotein subunit
20150728-3_normC5K20_12800	gnl|CDD|223763	56.08	148	65	0	24	171	6	153	4e-72	215	COG0691	O					tmRNA-binding protein
20150728-3_normC5K20_12810	gnl|CDD|223945	52	125	57	1	145	266	7	131	5e-56	182	COG1013	C					Pyruvate:ferredoxin oxidoreductase and related 2-oxoacid:ferredoxin oxidoreductases, beta subunit
20150728-3_normC5K20_12830	gnl|CDD|225143	30.27	261	172	6	78	334	173	427	2e-34	129	COG2234	R					Predicted aminopeptidases
20150728-3_normC5K20_12840	gnl|CDD|227278	23.16	95	63	3	367	458	152	239	0.003	37	COG4942	D					Membrane-bound metallopeptidase
20150728-3_normC5K20_12870	gnl|CDD|223818	30.94	223	129	6	1	210	249	459	2e-30	115	COG0747	E					ABC-type dipeptide transport system, periplasmic component
20150728-3_normC5K20_12890	gnl|CDD|224662	26.73	101	64	4	1	93	2	100	6e-12	58.1	COG1748	E					Saccharopine dehydrogenase and related proteins
20150728-3_normC5K20_12920	gnl|CDD|225613	26.03	73	45	1	80	152	331	394	0.004	34.3	COG3071	H					Uncharacterized enzyme of heme biosynthesis
20150728-3_normC5K20_12990	gnl|CDD|226362	23.29	146	105	3	1	145	6	145	7e-07	44.7	COG3843	U					Type IV secretory pathway, VirD2 components (relaxase)
20150728-3_normC5K20_13010	gnl|CDD|224627	32.78	180	110	3	35	214	15	183	2e-38	132	COG1713	H					Predicted HD superfamily hydrolase involved in NAD metabolism
20150728-3_normC5K20_13020	gnl|CDD|223985	32.93	249	112	4	1	248	2	196	2e-51	167	COG1057	H					Nicotinic acid mononucleotide adenylyltransferase
20150728-3_normC5K20_13030	gnl|CDD|223858	36.06	330	180	8	2	326	57	360	9e-91	276	COG0787	M					Alanine racemase
20150728-3_normC5K20_13040	gnl|CDD|223532	28.26	92	62	3	42	129	67	158	1e-11	57.7	COG0456	R					Acetyltransferases
20150728-3_normC5K20_13080	gnl|CDD|226382	18.12	138	104	4	70	203	145	277	4e-05	40.7	COG3864	S					Uncharacterized protein conserved in bacteria
20150728-3_normC5K20_13090	gnl|CDD|224929	36	25	16	0	4	28	65	89	0.004	30.3	COG2018	R					Uncharacterized distant relative of homeotic protein bithoraxoid
20150728-3_normC5K20_13100	gnl|CDD|223968	63.16	19	7	0	52	70	280	298	0.01	30.8	COG1038	C					Pyruvate carboxylase
20150728-3_normC5K20_13110	gnl|CDD|223968	35	40	26	0	7	46	259	298	9e-05	37.3	COG1038	C					Pyruvate carboxylase
20150728-3_normC5K20_13120	gnl|CDD|226220	45.5	211	113	1	1	209	40	250	3e-77	249	COG3696	P					Putative silver efflux pump
20150728-3_normC5K20_13130	gnl|CDD|223829	35.63	247	140	4	14	260	23	250	1e-68	216	COG0758	L	U				Predicted Rossmann fold nucleotide-binding protein involved in DNA uptake
20150728-3_normC5K20_13140	gnl|CDD|223936	50.78	258	96	5	3	260	102	328	1e-111	329	COG1004	M					Predicted UDP-glucose 6-dehydrogenase
20150728-3_normC5K20_13150	gnl|CDD|223710	28.22	163	112	3	7	166	3	163	3e-25	96	COG0637	R					Predicted phosphatase/phosphohexomutase
20150728-3_normC5K20_13160	gnl|CDD|223991	28.17	71	50	1	1	71	239	308	9e-13	59.3	COG1063	E	R				Threonine dehydrogenase and related Zn-dependent dehydrogenases
20150728-3_normC5K20_13170	gnl|CDD|223991	27.33	172	118	4	11	180	142	308	2e-29	109	COG1063	E	R				Threonine dehydrogenase and related Zn-dependent dehydrogenases
20150728-3_normC5K20_13180	gnl|CDD|223426	25.56	133	86	3	6	138	242	361	1e-06	44.2	COG0349	J					Ribonuclease D
20150728-3_normC5K20_13190	gnl|CDD|224871	34.87	195	113	6	110	293	43	234	4e-33	125	COG1960	I					Acyl-CoA dehydrogenases
20150728-3_normC5K20_13210	gnl|CDD|223780	48.31	89	46	0	3	91	172	260	2e-35	120	COG0708	L					Exonuclease III
20150728-3_normC5K20_13220	gnl|CDD|223373	30.77	585	349	18	4	549	25	592	4e-150	447	COG0296	G					1,4-alpha-glucan branching enzyme
20150728-3_normC5K20_13230	gnl|CDD|224440	48.21	699	332	13	1	688	10	689	0	817	COG1523	G					Type II secretory pathway, pullulanase PulA and related glycosidases
20150728-3_normC5K20_13240	gnl|CDD|223373	56.18	639	250	10	62	681	1	628	0	804	COG0296	G					1,4-alpha-glucan branching enzyme
20150728-3_normC5K20_13250	gnl|CDD|225820	31.62	136	90	2	1	136	299	431	1e-21	87.7	COG3281	G					Uncharacterized protein, probably involved in trehalose biosynthesis
20150728-3_normC5K20_13280	gnl|CDD|226991	39.2	176	106	1	34	208	1	176	4e-60	191	COG4644	L					Transposase and inactivated derivatives, TnpA family
20150728-3_normC5K20_13290	gnl|CDD|223715	29.68	219	146	4	40	255	34	247	1e-24	98.3	COG0642	T					Signal transduction histidine kinase
20150728-3_normC5K20_13330	gnl|CDD|224011	63.25	166	58	1	1	163	329	494	4e-94	286	COG1086	M	G				Predicted nucleoside-diphosphate sugar epimerases
20150728-3_normC5K20_13340	gnl|CDD|224522	32.97	91	46	5	2	90	187	264	0.0002	36.6	COG1606	R					ATP-utilizing enzymes of the PP-loop superfamily
20150728-3_normC5K20_13350	gnl|CDD|223757	42.86	35	19	1	2	35	13	47	2e-05	37	COG0685	E					5,10-methylenetetrahydrofolate reductase
20150728-3_normC5K20_13360	gnl|CDD|224861	57.14	112	47	1	1	111	2	113	6e-22	83.1	COG1950	S					Predicted membrane protein
20150728-3_normC5K20_13370	gnl|CDD|223573	50.65	77	34	1	1	77	348	420	1e-34	120	COG0499	H					S-adenosylhomocysteine hydrolase
20150728-3_normC5K20_13420	gnl|CDD|223414	34.87	347	203	9	38	372	20	355	3e-89	274	COG0337	E					3-dehydroquinate synthetase
20150728-3_normC5K20_13440	gnl|CDD|223515	21.81	188	124	4	8	194	205	370	8e-17	75	COG0438	M					Glycosyltransferase
20150728-3_normC5K20_13450	gnl|CDD|226606	26.23	61	45	0	1	61	181	241	4e-07	43.9	COG4121	S					Uncharacterized conserved protein
20150728-3_normC5K20_13480	gnl|CDD|223677	51.43	35	16	1	1	34	291	325	5e-08	44.6	COG0604	C	R				NADPH:quinone reductase and related Zn-dependent oxidoreductases
20150728-3_normC5K20_13490	gnl|CDD|223616	30.53	131	81	4	80	206	10	134	8e-06	43	COG0542	O					ATPases with chaperone activity, ATP-binding subunit
20150728-3_normC5K20_13510	gnl|CDD|225138	24.81	129	83	4	17	143	54	170	5e-09	49.4	COG2229	R					Predicted GTPase
20150728-3_normC5K20_13530	gnl|CDD|227665	28.99	69	47	2	117	184	45	112	0.009	33.3	COG5373	S					Predicted membrane protein
20150728-3_normC5K20_13550	gnl|CDD|226036	34.82	112	66	4	27	136	137	243	1e-15	70.9	COG3505	U					Type IV secretory pathway, VirD4 components
20150728-3_normC5K20_13570	gnl|CDD|224390	41.18	204	115	4	2	201	146	348	3e-57	185	COG1473	R					Metal-dependent amidase/aminoacylase/carboxypeptidase
20150728-3_normC5K20_13590	gnl|CDD|224376	25.48	157	97	6	3	142	239	392	2e-05	40.7	COG1459	N	U				Type II secretory pathway, component PulF
20150728-3_normC5K20_13610	gnl|CDD|226012	28.92	83	40	2	95	172	129	197	5e-05	41.6	COG3481	R					Predicted HD-superfamily hydrolase
20150728-3_normC5K20_13660	gnl|CDD|224418	50.26	191	92	2	11	199	430	619	3e-74	238	COG1501	G					Alpha-glucosidases, family 31 of glycosyl hydrolases
20150728-3_normC5K20_13670	gnl|CDD|224418	55	20	9	0	1	20	493	512	0.0007	33.1	COG1501	G					Alpha-glucosidases, family 31 of glycosyl hydrolases
20150728-3_normC5K20_13680	gnl|CDD|226220	36.36	198	122	4	1	195	93	289	1e-48	169	COG3696	P					Putative silver efflux pump
20150728-3_normC5K20_13690	gnl|CDD|226220	41.95	174	97	2	2	171	5	178	7e-52	177	COG3696	P					Putative silver efflux pump
20150728-3_normC5K20_13700	gnl|CDD|225822	34.62	26	17	0	44	69	581	606	0.003	33.9	COG3284	Q	K				Transcriptional activator of acetoin/glycerol metabolism
20150728-3_normC5K20_13770	gnl|CDD|223882	43.3	291	162	3	16	305	1	289	1e-99	296	COG0812	M					UDP-N-acetylmuramate dehydrogenase
20150728-3_normC5K20_13780	gnl|CDD|224102	37.64	348	173	10	10	346	3	317	4e-90	274	COG1181	M					D-alanine-D-alanine ligase and related ATP-grasp enzymes
20150728-3_normC5K20_13800	gnl|CDD|223174	52.7	74	35	0	13	86	59	132	2e-31	106	COG0096	J					Ribosomal protein S8
20150728-3_normC5K20_13810	gnl|CDD|223175	52.2	159	74	2	1	158	1	158	3e-64	195	COG0097	J					Ribosomal protein L6P/L9E
20150728-3_normC5K20_13830	gnl|CDD|225439	26.18	191	132	3	31	219	7	190	6e-18	76.8	COG2885	M					Outer membrane protein and related peptidoglycan-associated (lipo)proteins
20150728-3_normC5K20_13850	gnl|CDD|224583	41.24	97	56	1	1	96	1	97	1e-25	91.6	COG1669	R					Predicted nucleotidyltransferases
20150728-3_normC5K20_13910	gnl|CDD|224720	40.99	161	93	1	31	191	2	160	8e-25	99.1	COG1807	M					4-amino-4-deoxy-L-arabinose transferase and related glycosyltransferases of PMT family
20150728-3_normC5K20_13920	gnl|CDD|224117	26.56	192	125	2	1	181	643	829	4e-07	46.6	COG1196	D					Chromosome segregation ATPases
20150728-3_normC5K20_13930	gnl|CDD|223193	42.05	195	105	5	1	193	92	280	1e-58	186	COG0115	E	H				Branched-chain amino acid aminotransferase/4-amino-4-deoxychorismate lyase
20150728-3_normC5K20_13940	gnl|CDD|224805	45.56	90	49	0	1	90	1	90	6e-25	93.1	COG1893	H					Ketopantoate reductase
20150728-3_normC5K20_13950	gnl|CDD|224805	32.73	330	190	4	138	459	2	307	1e-61	203	COG1893	H					Ketopantoate reductase
20150728-3_normC5K20_13960	gnl|CDD|226674	35.53	228	135	5	1	217	2	228	3e-39	138	COG4221	R					Short-chain alcohol dehydrogenase of unknown specificity
20150728-3_normC5K20_14000	gnl|CDD|224455	35.8	81	52	0	16	96	363	443	6e-11	55.9	COG1538	M	U				Outer membrane protein
20150728-3_normC5K20_14010	gnl|CDD|223107	43.09	246	137	1	1	243	3	248	2e-98	298	COG0028	E	H				Thiamine pyrophosphate-requiring enzymes [acetolactate synthase, pyruvate dehydrogenase (cytochrome), glyoxylate carboligase, phosphonopyruvate decarboxylase]
20150728-3_normC5K20_14040	gnl|CDD|223220	44.93	138	67	3	13	150	2	130	2e-36	127	COG0142	H					Geranylgeranyl pyrophosphate synthase
20150728-3_normC5K20_14070	gnl|CDD|224834	26.79	56	36	2	6	61	19	69	0.002	30	COG1923	R					Uncharacterized host factor I protein
20150728-3_normC5K20_14080	gnl|CDD|223677	39.92	243	124	4	1	242	11	232	8e-62	197	COG0604	C	R				NADPH:quinone reductase and related Zn-dependent oxidoreductases
20150728-3_normC5K20_14120	gnl|CDD|223515	25.7	393	270	8	5	390	3	380	1e-35	133	COG0438	M					Glycosyltransferase
20150728-3_normC5K20_14130	gnl|CDD|224423	33.33	39	24	1	13	49	376	414	0.002	32.5	COG1506	E					Dipeptidyl aminopeptidases/acylaminoacyl-peptidases
20150728-3_normC5K20_14140	gnl|CDD|227163	39.44	71	43	0	5	75	336	406	3e-15	66.8	COG4826	O					Serine protease inhibitor
20150728-3_normC5K20_14150	gnl|CDD|225040	36.84	38	15	1	1	29	4	41	0.0001	35	COG2129	R					Predicted phosphoesterases, related to the Icc protein
20150728-3_normC5K20_14160	gnl|CDD|224011	26.17	107	71	4	47	150	97	198	0.003	35.3	COG1086	M	G				Predicted nucleoside-diphosphate sugar epimerases
20150728-3_normC5K20_14170	gnl|CDD|223914	26.32	95	61	3	39	132	56	142	7e-07	44.3	COG0845	M					Membrane-fusion protein
20150728-3_normC5K20_14180	gnl|CDD|224455	33.33	54	36	0	1	54	391	444	0.004	30.9	COG1538	M	U				Outer membrane protein
20150728-3_normC5K20_14210	gnl|CDD|225819	51.45	173	83	1	1	173	11	182	5e-73	235	COG3280	G					Maltooligosyl trehalose synthase
20150728-3_normC5K20_14240	gnl|CDD|223589	26.75	157	97	5	1	139	125	281	7e-15	68.2	COG0515	R	T	K	L		Serine/threonine protein kinase
20150728-3_normC5K20_14260	gnl|CDD|223265	95	20	1	0	1	20	439	458	2e-11	55.6	COG0187	L					Type IIA topoisomerase (DNA gyrase/topo II, topoisomerase IV), B subunit
20150728-3_normC5K20_14280	gnl|CDD|223786	23.81	105	70	3	2	96	154	258	9e-11	55.5	COG0714	R					MoxR-like ATPases
20150728-3_normC5K20_14300	gnl|CDD|224584	26.21	145	98	5	18	155	10	152	1e-14	68.8	COG1670	J					Acetyltransferases, including N-acetylases of ribosomal proteins
20150728-3_normC5K20_14310	gnl|CDD|223786	25.34	146	98	4	71	206	114	258	6e-23	93.3	COG0714	R					MoxR-like ATPases
20150728-3_normC5K20_14330	gnl|CDD|223939	19.64	56	43	1	4	59	3	56	0.002	32.2	COG1007	C					NADH:ubiquinone oxidoreductase subunit 2 (chain N)
20150728-3_normC5K20_14340	gnl|CDD|223940	45.39	152	83	0	1	152	342	493	4e-56	183	COG1008	C					NADH:ubiquinone oxidoreductase subunit 4 (chain M)
20150728-3_normC5K20_14350	gnl|CDD|223940	45.39	152	83	0	1	152	342	493	4e-56	183	COG1008	C					NADH:ubiquinone oxidoreductase subunit 4 (chain M)
20150728-3_normC5K20_14360	gnl|CDD|223939	19.64	56	43	1	4	59	3	56	0.002	32.2	COG1007	C					NADH:ubiquinone oxidoreductase subunit 2 (chain N)
20150728-3_normC5K20_14390	gnl|CDD|223634	56.82	44	19	0	1	44	59	102	1e-09	48.4	COG0560	E					Phosphoserine phosphatase
20150728-3_normC5K20_14400	gnl|CDD|224118	40.86	93	55	0	28	120	992	1084	7e-30	112	COG1197	L	K				Transcription-repair coupling factor (superfamily II helicase)
20150728-3_normC5K20_14410	gnl|CDD|223634	63.16	38	14	0	27	64	6	43	5e-13	58.1	COG0560	E					Phosphoserine phosphatase
20150728-3_normC5K20_14420	gnl|CDD|223727	31.67	60	38	2	1	59	3	60	9e-08	45.5	COG0654	H	C				2-polyprenyl-6-methoxyphenol hydroxylase and related FAD-dependent oxidoreductases
20150728-3_normC5K20_14430	gnl|CDD|223499	71.11	180	52	0	1	180	181	360	3e-133	381	COG0422	H					Thiamine biosynthesis protein ThiC
20150728-3_normC5K20_14440	gnl|CDD|224379	22	100	66	2	1	88	1	100	0.0009	33.6	COG1462	M					Uncharacterized protein involved in formation of curli polymers
20150728-3_normC5K20_14460	gnl|CDD|224379	22	100	66	2	1	88	1	100	0.0009	33.6	COG1462	M					Uncharacterized protein involved in formation of curli polymers
20150728-3_normC5K20_14510	gnl|CDD|224379	22	100	66	2	1	88	1	100	0.0009	33.6	COG1462	M					Uncharacterized protein involved in formation of curli polymers
20150728-3_normC5K20_14520	gnl|CDD|223094	36.04	111	64	2	1	110	316	420	3e-19	81.1	COG0015	F					Adenylosuccinate lyase
20150728-3_normC5K20_14530	gnl|CDD|224346	23.73	118	85	2	75	189	1266	1381	0.002	35.8	COG1429	H					Cobalamin biosynthesis protein CobN and related Mg-chelatases
20150728-3_normC5K20_14540	gnl|CDD|226725	36.36	44	28	0	1	44	99	142	2e-12	55.2	COG4275	S					Uncharacterized conserved protein
20150728-3_normC5K20_14550	gnl|CDD|224970	46.36	110	59	0	19	128	3	112	7e-35	119	COG2059	P					Chromate transport protein ChrA
20150728-3_normC5K20_14560	gnl|CDD|223666	50.7	213	102	2	19	231	63	272	3e-79	244	COG0593	L					ATPase involved in DNA replication initiation
20150728-3_normC5K20_14600	gnl|CDD|223680	33.03	109	69	3	6	110	2	110	3e-16	68	COG0607	P					Rhodanese-related sulfurtransferase
20150728-3_normC5K20_14620	gnl|CDD|224442	32.28	127	74	5	1	116	15	140	1e-16	70.7	COG1525	L					Micrococcal nuclease (thermonuclease) homologs
20150728-3_normC5K20_14630	gnl|CDD|225605	18.81	101	71	2	23	112	32	132	0.008	32	COG3063	N	U				Tfp pilus assembly protein PilF
20150728-3_normC5K20_14640	gnl|CDD|227665	30.14	73	47	3	418	487	38	109	0.0005	39.8	COG5373	S					Predicted membrane protein
20150728-3_normC5K20_14690	gnl|CDD|226664	32.35	170	96	6	1	170	14	164	2e-18	80.5	COG4206	H					Outer membrane cobalamin receptor protein
20150728-3_normC5K20_14710	gnl|CDD|224344	28.72	188	119	5	7	194	75	247	3e-25	97.5	COG1427	R					Predicted periplasmic solute-binding protein
20150728-3_normC5K20_14720	gnl|CDD|223589	33.33	147	87	5	57	199	3	142	6e-22	90.2	COG0515	R	T	K	L		Serine/threonine protein kinase
20150728-3_normC5K20_14810	gnl|CDD|226688	32.97	91	61	0	25	115	128	218	1e-13	61.7	COG4237	C					Hydrogenase 4 membrane component (E)
20150728-3_normC5K20_14820	gnl|CDD|223080	57.65	196	76	1	3	191	94	289	1e-103	307	COG0001	H					Glutamate-1-semialdehyde aminotransferase
20150728-3_normC5K20_14840	gnl|CDD|225224	33.33	78	51	1	1	78	329	405	1e-14	65.5	COG2348	V					Uncharacterized protein involved in methicillin resistance
20150728-3_normC5K20_14860	gnl|CDD|223959	35.12	168	103	4	1	166	42	205	3e-34	121	COG1028	I	Q	R			Dehydrogenases with different specificities (related to short-chain alcohol dehydrogenases)
20150728-3_normC5K20_14900	gnl|CDD|224326	39.78	93	50	3	27	119	196	282	3e-17	73.6	COG1408	R					Predicted phosphohydrolases
20150728-3_normC5K20_14920	gnl|CDD|223108	53.38	133	60	2	1	132	266	397	1e-59	193	COG0029	H					Aspartate oxidase
20150728-3_normC5K20_14930	gnl|CDD|223880	29.17	72	48	2	188	259	51	119	0.002	36.7	COG0810	M					Periplasmic protein TonB, links inner and outer membranes
20150728-3_normC5K20_15010	gnl|CDD|225121	22.77	101	72	3	18	112	9	109	0.0003	38.4	COG2211	G					Na+/melibiose symporter and related transporters
20150728-3_normC5K20_15020	gnl|CDD|225121	22.77	101	72	3	18	112	9	109	0.0003	38.4	COG2211	G					Na+/melibiose symporter and related transporters
20150728-3_normC5K20_15030	gnl|CDD|225121	22.77	101	72	3	18	112	9	109	0.0003	38.4	COG2211	G					Na+/melibiose symporter and related transporters
20150728-3_normC5K20_15060	gnl|CDD|223809	32.11	109	72	1	107	215	238	344	2e-13	65.8	COG0738	G					Fucose permease
20150728-3_normC5K20_15080	gnl|CDD|226375	22.89	83	64	0	42	124	298	380	1e-05	40.9	COG3857	L					ATP-dependent nuclease, subunit B
20150728-3_normC5K20_15100	gnl|CDD|224168	38.81	67	40	1	1	66	2	68	5e-15	63.9	COG1247	M					Sortase and related acyltransferases
20150728-3_normC5K20_15110	gnl|CDD|224224	25.62	121	88	2	1	120	10	129	3e-08	48.1	COG1305	E					Transglutaminase-like enzymes, putative cysteine proteases
20150728-3_normC5K20_15150	gnl|CDD|223476	49.13	173	82	3	1	172	47	214	2e-73	226	COG0399	M					Predicted pyridoxal phosphate-dependent enzyme apparently involved in regulation of cell wall biogenesis
20150728-3_normC5K20_15160	gnl|CDD|224212	27.19	114	61	3	1	114	2	93	4e-11	57	COG1293	K					Predicted RNA-binding protein homologous to eukaryotic snRNP
20150728-3_normC5K20_15170	gnl|CDD|223272	52.11	190	90	1	22	211	3	191	8e-78	232	COG0194	F					Guanylate kinase
20150728-3_normC5K20_15180	gnl|CDD|224672	29.23	65	39	2	7	67	6	67	0.002	30.7	COG1758	K					DNA-directed RNA polymerase, subunit K/omega
20150728-3_normC5K20_15190	gnl|CDD|224212	25.71	389	240	12	2	384	112	457	1e-29	117	COG1293	K					Predicted RNA-binding protein homologous to eukaryotic snRNP
20150728-3_normC5K20_15200	gnl|CDD|225762	40.74	162	88	4	1	154	1	162	3e-43	144	COG3221	P					ABC-type phosphate/phosphonate transport system, periplasmic component
20150728-3_normC5K20_15250	gnl|CDD|223222	41.98	131	70	2	14	143	230	355	1e-45	152	COG0144	J					tRNA and rRNA cytosine-C5-methylases
20150728-3_normC5K20_15280	gnl|CDD|223377	24	100	58	4	1	96	174	259	9e-06	39.5	COG0300	R					Short-chain dehydrogenases of various substrate specificities
20150728-3_normC5K20_15290	gnl|CDD|226212	45.78	83	45	0	8	90	14	96	4e-32	112	COG3687	R					Predicted metal-dependent hydrolase
20150728-3_normC5K20_15310	gnl|CDD|223338	57.14	140	56	2	1	136	346	485	2e-58	188	COG0260	E					Leucyl aminopeptidase
20150728-3_normC5K20_15330	gnl|CDD|224438	25.74	272	160	8	4	258	2	248	9e-32	117	COG1521	K					Putative transcriptional regulator, homolog of Bvg accessory factor
20150728-3_normC5K20_15340	gnl|CDD|225417	38.65	163	94	1	5	167	8	164	5e-34	118	COG2862	S					Predicted membrane protein
20150728-3_normC5K20_15360	gnl|CDD|223541	43.42	152	80	3	15	163	24	172	3e-39	138	COG0465	O					ATP-dependent Zn proteases
20150728-3_normC5K20_15390	gnl|CDD|223605	25.51	196	132	3	1	196	237	418	5e-11	58.3	COG0531	E					Amino acid transporters
20150728-3_normC5K20_15400	gnl|CDD|223605	25.51	196	132	3	1	196	237	418	5e-11	58.3	COG0531	E					Amino acid transporters
20150728-3_normC5K20_15410	gnl|CDD|223605	25.51	196	132	3	1	196	237	418	5e-11	58.3	COG0531	E					Amino acid transporters
20150728-3_normC5K20_15440	gnl|CDD|224054	41.53	118	65	1	1	118	3	116	5e-37	127	COG1131	V					ABC-type multidrug transport system, ATPase component
20150728-3_normC5K20_15530	gnl|CDD|224254	18.29	164	92	6	21	144	8	169	9e-06	41.4	COG1335	Q					Amidases related to nicotinamidase
20150728-3_normC5K20_15540	gnl|CDD|223444	41.61	161	71	2	1	161	60	197	4e-49	165	COG0367	E					Asparagine synthase (glutamine-hydrolyzing)
20150728-3_normC5K20_15560	gnl|CDD|223834	31.71	41	28	0	1	41	341	381	0.007	29.9	COG0763	M					Lipid A disaccharide synthetase
20150728-3_normC5K20_15570	gnl|CDD|224055	27.21	147	103	2	10	156	1	143	3e-19	82.1	COG1132	V					ABC-type multidrug transport system, ATPase and permease components
20150728-3_normC5K20_15580	gnl|CDD|224055	27.21	147	103	2	10	156	1	143	3e-19	82.1	COG1132	V					ABC-type multidrug transport system, ATPase and permease components
20150728-3_normC5K20_15590	gnl|CDD|223834	31.71	41	28	0	1	41	341	381	0.007	29.9	COG0763	M					Lipid A disaccharide synthetase
20150728-3_normC5K20_15600	gnl|CDD|224055	27.21	147	103	2	10	156	1	143	3e-19	82.1	COG1132	V					ABC-type multidrug transport system, ATPase and permease components
20150728-3_normC5K20_15610	gnl|CDD|223834	31.71	41	28	0	1	41	341	381	0.007	29.9	COG0763	M					Lipid A disaccharide synthetase
20150728-3_normC5K20_15620	gnl|CDD|224871	39.75	161	92	1	1	161	229	384	2e-45	153	COG1960	I					Acyl-CoA dehydrogenases
20150728-3_normC5K20_15640	gnl|CDD|225112	22.7	141	91	2	18	152	104	232	0.005	33.3	COG2202	T					FOG: PAS/PAC domain
20150728-3_normC5K20_15650	gnl|CDD|223515	20.36	167	98	5	2	164	88	223	0.0006	36.5	COG0438	M					Glycosyltransferase
20150728-3_normC5K20_15690	gnl|CDD|224511	29.78	178	109	2	29	206	16	177	1e-26	100	COG1595	K					DNA-directed RNA polymerase specialized sigma subunit, sigma24 homolog
20150728-3_normC5K20_15720	gnl|CDD|226164	50.56	180	89	0	6	185	76	255	2e-75	228	COG3638	P					ABC-type phosphate/phosphonate transport system, ATPase component
20150728-3_normC5K20_15730	gnl|CDD|226164	50.56	180	89	0	2	181	76	255	2e-75	228	COG3638	P					ABC-type phosphate/phosphonate transport system, ATPase component
20150728-3_normC5K20_15740	gnl|CDD|226164	50.56	180	89	0	2	181	76	255	2e-75	228	COG3638	P					ABC-type phosphate/phosphonate transport system, ATPase component
20150728-3_normC5K20_15750	gnl|CDD|224129	26.03	146	101	2	1	140	184	328	1e-23	92.8	COG1208	M	J				Nucleoside-diphosphate-sugar pyrophosphorylase involved in lipopolysaccharide biosynthesis/translation initiation factor 2B, gamma/epsilon subunits (eIF-2Bgamma/eIF-2Bepsilon)
20150728-3_normC5K20_15780	gnl|CDD|224193	43.88	139	71	1	1	139	477	608	2e-52	174	COG1274	C					Phosphoenolpyruvate carboxykinase (GTP)
20150728-3_normC5K20_15800	gnl|CDD|223674	48.39	93	48	0	60	152	225	317	6e-36	126	COG0601	E	P				ABC-type dipeptide/oligopeptide/nickel transport systems, permease components
20150728-3_normC5K20_15820	gnl|CDD|224016	35.91	181	110	4	8	186	35	211	7e-40	137	COG1091	M					dTDP-4-dehydrorhamnose reductase
20150728-3_normC5K20_15830	gnl|CDD|223407	47.74	155	75	3	8	156	45	199	2e-35	124	COG0330	O					Membrane protease subunits, stomatin/prohibitin homologs
20150728-3_normC5K20_15840	gnl|CDD|223866	27.59	116	83	1	1	115	1	116	3e-14	65.4	COG0795	R					Predicted permeases
20150728-3_normC5K20_15850	gnl|CDD|223866	29.81	359	237	6	1	347	2	357	4e-38	139	COG0795	R					Predicted permeases
20150728-3_normC5K20_15860	gnl|CDD|223338	44.19	344	180	6	13	351	9	345	8e-105	317	COG0260	E					Leucyl aminopeptidase
20150728-3_normC5K20_15890	gnl|CDD|226220	48.76	121	62	0	2	122	881	1001	3e-43	151	COG3696	P					Putative silver efflux pump
20150728-3_normC5K20_15900	gnl|CDD|226220	48.76	121	62	0	2	122	881	1001	3e-43	151	COG3696	P					Putative silver efflux pump
20150728-3_normC5K20_15920	gnl|CDD|226220	46.79	156	79	1	1	156	727	878	5e-45	157	COG3696	P					Putative silver efflux pump
20150728-3_normC5K20_15950	gnl|CDD|223941	52.76	163	67	4	1	154	287	448	2e-51	172	COG1009	C	P				NADH:ubiquinone oxidoreductase subunit 5 (chain L)/Multisubunit Na+/H+ antiporter, MnhA subunit
20150728-3_normC5K20_15980	gnl|CDD|223723	29.27	123	83	2	1	122	119	238	4e-11	56.9	COG0650	C					Formate hydrogenlyase subunit 4
20150728-3_normC5K20_16000	gnl|CDD|224394	33.93	112	59	5	1	102	185	291	1e-14	66.2	COG1477	H					Membrane-associated lipoprotein involved in thiamine biosynthesis
20150728-3_normC5K20_16010	gnl|CDD|224591	39.51	81	48	1	20	100	26	105	8e-14	60.8	COG1677	N	U				Flagellar hook-basal body protein
20150728-3_normC5K20_16060	gnl|CDD|223153	37.24	145	89	2	24	166	4	148	2e-33	121	COG0075	E					Serine-pyruvate aminotransferase/archaeal aspartate aminotransferase
20150728-3_normC5K20_16070	gnl|CDD|223829	29.73	185	113	3	14	198	23	190	7e-38	133	COG0758	L	U				Predicted Rossmann fold nucleotide-binding protein involved in DNA uptake
20150728-3_normC5K20_16080	gnl|CDD|224971	51.39	144	59	1	4	147	428	560	3e-50	168	COG2060	P					K+-transporting ATPase, A chain
20150728-3_normC5K20_16090	gnl|CDD|225126	48.28	29	15	0	13	41	2	30	0.0003	33.8	COG2216	P					High-affinity K+ transport system, ATPase chain B
20150728-3_normC5K20_16100	gnl|CDD|224971	51.39	144	59	1	4	147	428	560	3e-50	168	COG2060	P					K+-transporting ATPase, A chain
20150728-3_normC5K20_16110	gnl|CDD|225126	48.28	29	15	0	13	41	2	30	0.0003	33.8	COG2216	P					High-affinity K+ transport system, ATPase chain B
20150728-3_normC5K20_16140	gnl|CDD|227807	26.71	161	107	3	16	173	111	263	3e-28	106	COG5520	M					O-Glycosyl hydrolase
20150728-3_normC5K20_16180	gnl|CDD|226147	41.18	34	20	0	16	49	8	41	0.002	32.4	COG3620	K					Predicted transcriptional regulator with C-terminal CBS domains
20150728-3_normC5K20_16190	gnl|CDD|224314	24.75	101	73	2	10	107	2	102	8e-05	36.2	COG1396	K					Predicted transcriptional regulators
20150728-3_normC5K20_16210	gnl|CDD|224511	29.5	200	122	2	5	204	1	181	9e-33	116	COG1595	K					DNA-directed RNA polymerase specialized sigma subunit, sigma24 homolog
20150728-3_normC5K20_16220	gnl|CDD|223377	53.33	90	42	0	1	90	10	99	4e-29	104	COG0300	R					Short-chain dehydrogenases of various substrate specificities
20150728-3_normC5K20_16260	gnl|CDD|224098	54.41	136	62	0	1	136	129	264	4e-48	156	COG1177	E					ABC-type spermidine/putrescine transport system, permease component II
20150728-3_normC5K20_16270	gnl|CDD|224098	54.41	136	62	0	1	136	129	264	4e-48	156	COG1177	E					ABC-type spermidine/putrescine transport system, permease component II
20150728-3_normC5K20_16280	gnl|CDD|223092	42.65	204	113	3	1	200	342	545	1e-61	204	COG0013	J					Alanyl-tRNA synthetase
20150728-3_normC5K20_16300	gnl|CDD|225556	27.5	40	29	0	2	41	18	57	0.008	31.2	COG3011	S					Uncharacterized protein conserved in bacteria
20150728-3_normC5K20_16310	gnl|CDD|224582	24.64	69	52	0	9	77	186	254	0.0002	37.4	COG1668	C	P				ABC-type Na+ efflux pump, permease component
20150728-3_normC5K20_16400	gnl|CDD|224379	20.8	125	78	3	19	137	112	221	4e-08	47.4	COG1462	M					Uncharacterized protein involved in formation of curli polymers
20150728-3_normC5K20_16420	gnl|CDD|224968	58.72	109	40	2	1	108	107	211	9e-43	140	COG2057	I					Acyl CoA:acetate/3-ketoacid CoA transferase, beta subunit
20150728-3_normC5K20_16430	gnl|CDD|226364	49.48	194	92	4	4	193	310	501	3e-65	208	COG3845	R					ABC-type uncharacterized transport systems, ATPase components
20150728-3_normC5K20_16490	gnl|CDD|223658	36.36	99	55	1	1	99	9	99	9e-29	104	COG0585	S					Uncharacterized conserved protein
20150728-3_normC5K20_16500	gnl|CDD|224216	22.86	503	316	17	2	451	134	617	1e-24	104	COG1297	S					Predicted membrane protein
20150728-3_normC5K20_16510	gnl|CDD|225758	40.29	273	147	4	1	269	1	261	3e-71	221	COG3217	R					Uncharacterized Fe-S protein
20150728-3_normC5K20_16520	gnl|CDD|223860	32.76	116	72	1	3	112	1	116	4e-25	92.5	COG0789	K					Predicted transcriptional regulators
20150728-3_normC5K20_16560	gnl|CDD|223779	29.32	133	83	5	23	150	181	307	7e-17	74.3	COG0707	M					UDP-N-acetylglucosamine:LPS N-acetylglucosamine transferase
20150728-3_normC5K20_16570	gnl|CDD|223136	53.54	198	82	4	1	196	480	669	3e-91	283	COG0058	G					Glucan phosphorylase
20150728-3_normC5K20_16580	gnl|CDD|223136	53.54	198	82	4	1	196	480	669	3e-91	283	COG0058	G					Glucan phosphorylase
20150728-3_normC5K20_16590	gnl|CDD|223136	53.54	198	82	4	1	196	480	669	3e-91	283	COG0058	G					Glucan phosphorylase
20150728-3_normC5K20_16650	gnl|CDD|225881	37.44	219	130	4	1	212	110	328	2e-45	157	COG3344	L					Retron-type reverse transcriptase
20150728-3_normC5K20_16670	gnl|CDD|223810	24.07	270	154	7	306	572	35	256	1e-21	93.3	COG0739	M					Membrane proteins related to metalloendopeptidases
20150728-3_normC5K20_16690	gnl|CDD|223080	54.9	102	46	0	30	131	15	116	2e-40	138	COG0001	H					Glutamate-1-semialdehyde aminotransferase
20150728-3_normC5K20_16700	gnl|CDD|225070	29.08	141	88	5	38	172	120	254	4e-12	60.5	COG2159	R					Predicted metal-dependent hydrolase of the TIM-barrel fold
20150728-3_normC5K20_16710	gnl|CDD|225070	29.08	141	88	5	38	172	120	254	4e-12	60.5	COG2159	R					Predicted metal-dependent hydrolase of the TIM-barrel fold
20150728-3_normC5K20_16720	gnl|CDD|225070	29.08	141	88	5	38	172	120	254	4e-12	60.5	COG2159	R					Predicted metal-dependent hydrolase of the TIM-barrel fold
20150728-3_normC5K20_16750	gnl|CDD|223173	22.87	188	98	5	4	189	55	197	4e-18	77	COG0095	H					Lipoate-protein ligase A
20150728-3_normC5K20_16760	gnl|CDD|223605	21.38	145	109	3	1	143	94	235	0.0007	35.5	COG0531	E					Amino acid transporters
20150728-3_normC5K20_16770	gnl|CDD|224418	36.32	190	106	6	1	184	500	680	3e-43	152	COG1501	G					Alpha-glucosidases, family 31 of glycosyl hydrolases
20150728-3_normC5K20_16780	gnl|CDD|224418	36.32	190	106	6	1	184	500	680	3e-43	152	COG1501	G					Alpha-glucosidases, family 31 of glycosyl hydrolases
20150728-3_normC5K20_16790	gnl|CDD|224418	36.32	190	106	6	1	184	500	680	3e-43	152	COG1501	G					Alpha-glucosidases, family 31 of glycosyl hydrolases
20150728-3_normC5K20_16810	gnl|CDD|223589	37.85	251	133	9	140	374	1	244	8e-51	174	COG0515	R	T	K	L		Serine/threonine protein kinase
20150728-3_normC5K20_16840	gnl|CDD|223832	32.53	83	48	2	60	142	2	76	4e-23	90.4	COG0761	I	M				Penicillin tolerance protein
20150728-3_normC5K20_16920	gnl|CDD|223526	46.74	92	49	0	11	102	381	472	8e-30	109	COG0449	M					Glucosamine 6-phosphate synthetase, contains amidotransferase and phosphosugar isomerase domains
20150728-3_normC5K20_16960	gnl|CDD|223955	46.43	56	29	1	1	56	9	63	3e-13	59.3	COG1024	I					Enoyl-CoA hydratase/carnithine racemase
20150728-3_normC5K20_16970	gnl|CDD|223197	31.75	126	82	2	2	126	157	279	2e-33	120	COG0119	E					Isopropylmalate/homocitrate/citramalate synthases
20150728-3_normC5K20_16980	gnl|CDD|224914	40	120	71	1	67	185	101	220	5e-36	125	COG2003	L					DNA repair proteins
20150728-3_normC5K20_17000	gnl|CDD|225776	38.6	171	88	3	10	180	6	159	1e-45	148	COG3236	S					Uncharacterized protein conserved in bacteria
20150728-3_normC5K20_17010	gnl|CDD|225371	27.56	127	75	5	1	126	78	188	0.004	33.4	COG2814	G					Arabinose efflux permease
20150728-3_normC5K20_17030	gnl|CDD|223589	35.42	48	28	1	27	74	2	46	2e-06	41.3	COG0515	R	T	K	L		Serine/threonine protein kinase
20150728-3_normC5K20_17050	gnl|CDD|223849	24.64	69	46	2	1	66	138	203	3e-05	36.8	COG0778	C					Nitroreductase
20150728-3_normC5K20_17070	gnl|CDD|224726	21.21	66	52	0	18	83	81	146	5e-05	36.6	COG1813	K					Predicted transcription factor, homolog of eukaryotic MBF1
20150728-3_normC5K20_17120	gnl|CDD|225605	21.29	155	103	3	15	155	22	171	6e-06	42.4	COG3063	N	U				Tfp pilus assembly protein PilF
20150728-3_normC5K20_17130	gnl|CDD|223592	32.93	82	50	3	5	81	108	189	1e-14	65.4	COG0518	F					GMP synthase - Glutamine amidotransferase domain
20150728-3_normC5K20_17150	gnl|CDD|226991	32.01	328	217	4	73	399	1	323	2e-71	228	COG4644	L					Transposase and inactivated derivatives, TnpA family
20150728-3_normC5K20_17220	gnl|CDD|224423	26.23	122	76	4	76	186	458	576	2e-08	49.8	COG1506	E					Dipeptidyl aminopeptidases/acylaminoacyl-peptidases
20150728-3_normC5K20_17230	gnl|CDD|226950	25.62	121	83	2	4	124	15	128	5e-05	38.6	COG4584	L					Transposase and inactivated derivatives
20150728-3_normC5K20_17250	gnl|CDD|223737	33.33	54	35	1	1	54	4	56	9e-11	55.7	COG0665	E					Glycine/D-amino acid oxidases (deaminating)
20150728-3_normC5K20_17300	gnl|CDD|223749	41.38	58	33	1	1	57	9	66	9e-14	62.3	COG0677	M					UDP-N-acetyl-D-mannosaminuronate dehydrogenase
20150728-3_normC5K20_17340	gnl|CDD|223442	45.28	106	53	3	1	106	277	377	3e-38	132	COG0365	I					Acyl-coenzyme A synthetases/AMP-(fatty) acid ligases
20150728-3_normC5K20_17350	gnl|CDD|225646	33	100	62	1	1	95	399	498	4e-18	76.2	COG3104	E					Dipeptide/tripeptide permease
20150728-3_normC5K20_17370	gnl|CDD|223715	25.28	178	128	2	8	185	63	235	6e-18	77.1	COG0642	T					Signal transduction histidine kinase
20150728-3_normC5K20_17380	gnl|CDD|226991	54.21	107	49	0	1	107	217	323	1e-45	151	COG4644	L					Transposase and inactivated derivatives, TnpA family
20150728-3_normC5K20_17390	gnl|CDD|226364	35.82	134	69	3	1	133	188	305	1e-29	109	COG3845	R					ABC-type uncharacterized transport systems, ATPase components
20150728-3_normC5K20_17420	gnl|CDD|227343	28.24	85	56	1	441	525	95	174	2e-06	47	COG5010	U					Flp pilus assembly protein TadD, contains TPR repeats
20150728-3_normC5K20_17440	gnl|CDD|225153	15.17	145	119	2	1	145	34	174	7e-07	45.5	COG2244	R					Membrane protein involved in the export of O-antigen and teichoic acid
20150728-3_normC5K20_17450	gnl|CDD|223573	59.26	135	53	1	1	133	213	347	3e-76	232	COG0499	H					S-adenosylhomocysteine hydrolase
20150728-3_normC5K20_17530	gnl|CDD|225215	32.05	78	52	1	3	80	2	78	5e-08	43.9	COG2336	T					Growth regulator
20150728-3_normC5K20_17550	gnl|CDD|227122	20.93	129	100	2	175	302	268	395	5e-05	41.6	COG4783	R					Putative Zn-dependent protease, contains TPR repeats
20150728-3_normC5K20_17560	gnl|CDD|225216	41.82	55	27	2	50	100	54	107	0.008	30.8	COG2337	T					Growth inhibitor
20150728-3_normC5K20_17570	gnl|CDD|226483	20.48	83	51	2	39	106	406	488	0.0003	35.9	COG3975	R					Predicted protease with the C-terminal PDZ domain
20150728-3_normC5K20_17610	gnl|CDD|223759	36.89	122	69	4	10	123	156	277	5e-27	100	COG0687	E					Spermidine/putrescine-binding periplasmic protein
20150728-3_normC5K20_17620	gnl|CDD|224643	31.51	73	47	1	5	74	189	261	5e-06	41.3	COG1729	S					Uncharacterized protein conserved in bacteria
20150728-3_normC5K20_17680	gnl|CDD|223746	45.3	117	64	0	200	316	1	117	1e-42	150	COG0674	C					Pyruvate:ferredoxin oxidoreductase and related 2-oxoacid:ferredoxin oxidoreductases, alpha subunit
20150728-3_normC5K20_17700	gnl|CDD|223941	22.78	180	112	5	3	182	451	603	3e-11	58.8	COG1009	C	P				NADH:ubiquinone oxidoreductase subunit 5 (chain L)/Multisubunit Na+/H+ antiporter, MnhA subunit
20150728-3_normC5K20_17750	gnl|CDD|223136	35	80	49	1	1	77	671	750	5e-24	93.5	COG0058	G					Glucan phosphorylase
20150728-3_normC5K20_17770	gnl|CDD|223992	29.41	85	59	1	1	84	251	335	2e-05	38.7	COG1064	R					Zn-dependent alcohol dehydrogenases
20150728-3_normC5K20_17890	gnl|CDD|223911	24.55	167	123	3	8	173	739	903	2e-22	92.7	COG0841	V					Cation/multidrug efflux pump
20150728-3_normC5K20_17900	gnl|CDD|225070	30	120	66	3	1	118	96	199	2e-19	79	COG2159	R					Predicted metal-dependent hydrolase of the TIM-barrel fold
20150728-3_normC5K20_17930	gnl|CDD|223395	40	115	61	4	19	126	250	363	6e-24	94.1	COG0318	I	Q				Acyl-CoA synthetases (AMP-forming)/AMP-acid ligases II
20150728-3_normC5K20_17950	gnl|CDD|223528	31.43	35	24	0	36	70	270	304	0.006	30.7	COG0451	M	G				Nucleoside-diphosphate-sugar epimerases
20150728-3_normC5K20_17990	gnl|CDD|224877	39.68	126	42	5	1	126	316	407	7e-25	97	COG1966	T					Carbon starvation protein, predicted membrane protein
20150728-3_normC5K20_18000	gnl|CDD|226225	25.77	97	63	3	1	96	1	89	1e-09	48.9	COG3702	U					Type IV secretory pathway, VirB3 components
20150728-3_normC5K20_18030	gnl|CDD|223265	49.6	125	58	2	1	125	196	315	2e-51	170	COG0187	L					Type IIA topoisomerase (DNA gyrase/topo II, topoisomerase IV), B subunit
20150728-3_normC5K20_18040	gnl|CDD|223879	52.99	134	61	2	1	133	211	343	1e-63	198	COG0809	J					S-adenosylmethionine:tRNA-ribosyltransferase-isomerase (queuine synthetase)
20150728-3_normC5K20_18060	gnl|CDD|223879	52.99	134	61	2	1	133	211	343	1e-63	198	COG0809	J					S-adenosylmethionine:tRNA-ribosyltransferase-isomerase (queuine synthetase)
20150728-3_normC5K20_18080	gnl|CDD|223879	52.99	134	61	2	1	133	211	343	1e-63	198	COG0809	J					S-adenosylmethionine:tRNA-ribosyltransferase-isomerase (queuine synthetase)
20150728-3_normC5K20_18130	gnl|CDD|223954	58.06	62	26	0	1	62	1	62	3e-23	87.1	COG1023	G					Predicted 6-phosphogluconate dehydrogenase
20150728-3_normC5K20_18270	gnl|CDD|224975	28.92	83	58	1	3	84	233	315	2e-06	42.2	COG2064	N	U				Flp pilus assembly protein TadC
20150728-3_normC5K20_18280	gnl|CDD|224639	48.98	49	25	0	2	50	11	59	8e-13	56.5	COG1725	K					Predicted transcriptional regulators
20150728-3_normC5K20_18290	gnl|CDD|224975	28.92	83	58	1	3	84	233	315	2e-06	42.2	COG2064	N	U				Flp pilus assembly protein TadC
20150728-3_normC5K20_18300	gnl|CDD|224639	48.98	49	25	0	2	50	11	59	8e-13	56.5	COG1725	K					Predicted transcriptional regulators
20150728-3_normC5K20_18320	gnl|CDD|224376	39.86	148	87	1	14	159	4	151	7e-46	154	COG1459	N	U				Type II secretory pathway, component PulF
20150728-3_normC5K20_18390	gnl|CDD|227343	25.97	154	99	4	31	177	102	247	0.001	35.9	COG5010	U					Flp pilus assembly protein TadD, contains TPR repeats
20150728-3_normC5K20_18430	gnl|CDD|224455	16.87	166	130	3	12	171	254	417	1e-05	41.3	COG1538	M	U				Outer membrane protein
20150728-3_normC5K20_18460	gnl|CDD|223651	32.48	117	76	2	5	119	130	245	8e-26	98.9	COG0578	C					Glycerol-3-phosphate dehydrogenase
20150728-3_normC5K20_18470	gnl|CDD|223539	36.84	38	24	0	2	39	16	53	1e-09	49.7	COG0463	M					Glycosyltransferases involved in cell wall biogenesis
20150728-3_normC5K20_18480	gnl|CDD|223539	36.84	38	24	0	2	39	16	53	1e-09	49.7	COG0463	M					Glycosyltransferases involved in cell wall biogenesis
20150728-3_normC5K20_18490	gnl|CDD|223416	26.51	83	39	5	24	97	410	479	0.004	32.6	COG0339	E					Zn-dependent oligopeptidases
20150728-3_normC5K20_18520	gnl|CDD|223914	29.74	195	134	2	15	208	176	368	1e-21	89	COG0845	M					Membrane-fusion protein
20150728-3_normC5K20_18540	gnl|CDD|223715	34.58	240	150	4	46	284	103	336	1e-55	183	COG0642	T					Signal transduction histidine kinase
20150728-3_normC5K20_18550	gnl|CDD|223279	45.45	121	59	2	1	118	226	342	3e-42	143	COG0201	U					Preprotein translocase subunit SecY
20150728-3_normC5K20_18570	gnl|CDD|223816	38.79	116	69	2	2	117	1	114	5e-31	109	COG0745	T	K				Response regulators consisting of a CheY-like receiver domain and a winged-helix DNA-binding domain
20150728-3_normC5K20_18580	gnl|CDD|223257	41.94	62	36	0	13	74	204	265	5e-21	81.2	COG0179	Q					2-keto-4-pentenoate hydratase/2-oxohepta-3-ene-1,7-dioic acid hydratase (catechol pathway)
20150728-3_normC5K20_18600	gnl|CDD|223426	43.48	115	65	0	2	116	121	235	4e-30	109	COG0349	J					Ribonuclease D
20150728-3_normC5K20_18640	gnl|CDD|223955	31.25	64	42	1	1	64	51	112	4e-08	45.9	COG1024	I					Enoyl-CoA hydratase/carnithine racemase
20150728-3_normC5K20_18650	gnl|CDD|223749	39.39	358	208	5	2	355	75	427	4e-131	384	COG0677	M					UDP-N-acetyl-D-mannosaminuronate dehydrogenase
20150728-3_normC5K20_18660	gnl|CDD|223515	26.7	382	250	9	8	370	4	374	1e-36	135	COG0438	M					Glycosyltransferase
20150728-3_normC5K20_18690	gnl|CDD|226998	41.74	115	66	1	1	114	216	330	1e-19	81	COG4651	P					Kef-type K+ transport system, predicted NAD-binding component
20150728-3_normC5K20_18750	gnl|CDD|226985	19.76	167	126	3	2	166	184	344	2e-12	61	COG4638	P	R				Phenylpropionate dioxygenase and related ring-hydroxylating dioxygenases, large terminal subunit
20150728-3_normC5K20_18760	gnl|CDD|225094	48.23	141	73	0	1	141	7	147	2e-42	148	COG2183	K					Transcriptional accessory protein
20150728-3_normC5K20_18770	gnl|CDD|225043	29.2	274	154	12	1	252	34	289	1e-32	122	COG2132	Q					Putative multicopper oxidases
20150728-3_normC5K20_18870	gnl|CDD|224012	41.67	48	26	2	1	46	282	329	4e-21	80.7	COG1087	M					UDP-glucose 4-epimerase
20150728-3_normC5K20_18880	gnl|CDD|223906	53.33	105	44	2	9	112	1	101	1e-42	142	COG0836	M					Mannose-1-phosphate guanylyltransferase
20150728-3_normC5K20_18900	gnl|CDD|223441	48.61	72	34	1	1	72	415	483	2e-31	111	COG0364	G					Glucose-6-phosphate 1-dehydrogenase
20150728-3_normC5K20_18920	gnl|CDD|225035	27.4	146	75	4	26	162	189	312	7e-10	53.6	COG2124	Q					Cytochrome P450
20150728-3_normC5K20_18940	gnl|CDD|225109	27.4	146	92	7	42	180	21	159	1e-09	52.5	COG2199	T					FOG: GGDEF domain
20150728-3_normC5K20_18960	gnl|CDD|224575	36.36	132	75	5	4	129	12	140	5e-31	108	COG1661	R					Predicted DNA-binding protein with PD1-like DNA-binding motif
20150728-3_normC5K20_18980	gnl|CDD|223529	45.33	75	40	1	21	95	275	348	4e-18	75.9	COG0452	H					Phosphopantothenoylcysteine synthetase/decarboxylase
20150728-3_normC5K20_19060	gnl|CDD|224197	58.73	63	24	1	1	63	6	66	5e-27	93	COG1278	K					Cold shock proteins
20150728-3_normC5K20_19070	gnl|CDD|225126	52.54	59	28	0	43	101	129	187	1e-13	64.2	COG2216	P					High-affinity K+ transport system, ATPase chain B
20150728-3_normC5K20_19090	gnl|CDD|226220	47.37	57	29	1	1	57	234	289	4e-12	59.2	COG3696	P					Putative silver efflux pump
20150728-3_normC5K20_19100	gnl|CDD|223914	26.13	333	234	5	10	340	42	364	1e-26	105	COG0845	M					Membrane-fusion protein
20150728-3_normC5K20_19110	gnl|CDD|226220	41.3	247	142	3	2	245	2	248	3e-61	206	COG3696	P					Putative silver efflux pump
20150728-3_normC5K20_19120	gnl|CDD|223560	38.61	101	51	3	9	107	1	92	3e-19	79.2	COG0484	O					DnaJ-class molecular chaperone with C-terminal Zn finger domain
20150728-3_normC5K20_19170	gnl|CDD|227112	28.57	112	64	4	4	110	2	102	1e-08	49.3	COG4771	P					Outer membrane receptor for ferrienterochelin and colicins
20150728-3_normC5K20_19230	gnl|CDD|225753	41.82	55	30	2	45	98	87	140	3e-08	45.5	COG3212	S					Predicted membrane protein
20150728-3_normC5K20_19300	gnl|CDD|223911	34.26	108	70	1	1	108	176	282	4e-26	100	COG0841	V					Cation/multidrug efflux pump
20150728-3_normC5K20_19400	gnl|CDD|223192	51.27	158	77	0	2	159	206	363	7e-73	226	COG0114	C					Fumarase
20150728-3_normC5K20_19410	gnl|CDD|223192	51.27	158	77	0	2	159	206	363	7e-73	226	COG0114	C					Fumarase
20150728-3_normC5K20_19430	gnl|CDD|223715	46.15	104	50	3	4	107	217	314	4e-30	108	COG0642	T					Signal transduction histidine kinase
20150728-3_normC5K20_19440	gnl|CDD|223911	38.38	99	61	0	2	100	909	1007	2e-24	95.4	COG0841	V					Cation/multidrug efflux pump
20150728-3_normC5K20_19480	gnl|CDD|223484	52.5	160	72	3	1	157	48	206	1e-55	178	COG0407	H					Uroporphyrinogen-III decarboxylase
20150728-3_normC5K20_19530	gnl|CDD|223798	31.2	125	78	1	32	148	28	152	3e-22	87.8	COG0726	G					Predicted xylanase/chitin deacetylase
20150728-3_normC5K20_19620	gnl|CDD|226196	48.57	35	17	1	30	63	18	52	0.0001	35.8	COG3670	Q					Lignostilbene-alpha,beta-dioxygenase and related enzymes
20150728-3_normC5K20_19660	gnl|CDD|224748	21.56	385	259	8	38	395	5	373	1e-22	96	COG1835	I					Predicted acyltransferases
20150728-3_normC5K20_19670	gnl|CDD|223616	33.8	213	108	4	59	271	514	693	2e-41	150	COG0542	O					ATPases with chaperone activity, ATP-binding subunit
20150728-3_normC5K20_19680	gnl|CDD|227185	24.53	106	72	3	136	238	121	221	0.0002	39.8	COG4848	S					Uncharacterized protein conserved in bacteria
20150728-3_normC5K20_19690	gnl|CDD|226220	40.33	853	493	9	1	851	180	1018	0	819	COG3696	P					Putative silver efflux pump
20150728-3_normC5K20_19720	gnl|CDD|223087	33.98	103	64	4	2	102	102	202	6e-23	92	COG0008	J					Glutamyl- and glutaminyl-tRNA synthetases
20150728-3_normC5K20_19730	gnl|CDD|226164	58.88	107	44	0	1	107	138	244	1e-50	162	COG3638	P					ABC-type phosphate/phosphonate transport system, ATPase component
20150728-3_normC5K20_19750	gnl|CDD|224193	66.67	156	43	3	1	155	328	475	4e-80	248	COG1274	C					Phosphoenolpyruvate carboxykinase (GTP)
20150728-3_normC5K20_19780	gnl|CDD|224523	53.49	86	40	0	9	94	10	95	6e-37	122	COG1607	I					Acyl-CoA hydrolase
20150728-3_normC5K20_19790	gnl|CDD|225931	28.95	228	142	6	1	225	3	213	5e-24	95.5	COG3396	S					Uncharacterized conserved protein
20150728-3_normC5K20_19810	gnl|CDD|223162	43.59	78	44	0	1	78	179	256	5e-28	100	COG0084	L					Mg-dependent DNase
20150728-3_normC5K20_19830	gnl|CDD|224643	26.87	67	44	2	41	102	174	240	0.003	32.4	COG1729	S					Uncharacterized protein conserved in bacteria
20150728-3_normC5K20_19840	gnl|CDD|226212	45.1	102	49	2	1	102	107	201	4e-26	96.8	COG3687	R					Predicted metal-dependent hydrolase
20150728-3_normC5K20_19850	gnl|CDD|223594	33.68	95	57	2	6	100	316	404	2e-17	74.3	COG0520	E					Selenocysteine lyase
20150728-3_normC5K20_19910	gnl|CDD|224609	31.76	85	57	1	1	85	13	96	4e-19	75.7	COG1695	K					Predicted transcriptional regulators
20150728-3_normC5K20_19920	gnl|CDD|223241	51.28	78	38	0	1	78	114	191	1e-41	135	COG0163	H					3-polyprenyl-4-hydroxybenzoate decarboxylase
20150728-3_normC5K20_19930	gnl|CDD|223877	31.74	167	110	3	9	171	8	174	1e-34	119	COG0806	J					RimM protein, required for 16S rRNA processing
20150728-3_normC5K20_19940	gnl|CDD|223457	25.07	351	234	13	39	376	42	376	1e-45	162	COG0380	G					Trehalose-6-phosphate synthase
20150728-3_normC5K20_19980	gnl|CDD|223560	30.95	42	11	1	4	45	18	41	0.002	31.8	COG0484	O					DnaJ-class molecular chaperone with C-terminal Zn finger domain
20150728-3_normC5K20_20050	gnl|CDD|223098	20.28	355	185	19	1	343	109	377	1e-16	77.7	COG0019	E					Diaminopimelate decarboxylase
20150728-3_normC5K20_20060	gnl|CDD|223110	32.69	312	183	9	6	307	5	299	1e-69	218	COG0031	E					Cysteine synthase
20150728-3_normC5K20_20080	gnl|CDD|224094	49.49	99	45	1	1	99	47	140	3e-26	97.3	COG1173	E	P				ABC-type dipeptide/oligopeptide/nickel transport systems, permease components
20150728-3_normC5K20_20090	gnl|CDD|223418	48.89	90	46	0	1	90	205	294	1e-32	114	COG0341	U					Preprotein translocase subunit SecF
20150728-3_normC5K20_20120	gnl|CDD|226518	33.72	86	52	3	1	81	124	209	3e-07	43.7	COG4031	R					Predicted metal-binding protein
20150728-3_normC5K20_20140	gnl|CDD|223539	24.24	99	68	3	1	98	70	162	2e-05	38.9	COG0463	M					Glycosyltransferases involved in cell wall biogenesis
20150728-3_normC5K20_20150	gnl|CDD|223286	38.18	55	33	1	51	104	10	64	1e-17	73.9	COG0208	F					Ribonucleotide reductase, beta subunit
20150728-3_normC5K20_20160	gnl|CDD|223669	22.89	83	60	1	1	83	81	159	0.0007	34.2	COG0596	R					Predicted hydrolases or acyltransferases (alpha/beta hydrolase superfamily)
20150728-3_normC5K20_20200	gnl|CDD|225051	42.53	87	45	2	15	99	66	149	2e-23	88.3	COG2140	G	R				Thermophilic glucose-6-phosphate isomerase and related metalloenzymes
20150728-3_normC5K20_20240	gnl|CDD|224455	25.26	95	63	1	9	95	47	141	0.002	32.5	COG1538	M	U				Outer membrane protein
20150728-3_normC5K20_20260	gnl|CDD|224094	47.96	98	50	1	1	97	170	267	4e-33	115	COG1173	E	P				ABC-type dipeptide/oligopeptide/nickel transport systems, permease components
20150728-3_normC5K20_20270	gnl|CDD|223589	42	100	51	4	1	96	107	203	1e-22	87.9	COG0515	R	T	K	L		Serine/threonine protein kinase
20150728-3_normC5K20_20280	gnl|CDD|223867	27.59	87	48	2	17	96	178	256	2e-11	55.7	COG0796	M					Glutamate racemase
20150728-3_normC5K20_20330	gnl|CDD|223746	25.6	125	78	5	25	148	137	247	1e-11	58.5	COG0674	C					Pyruvate:ferredoxin oxidoreductase and related 2-oxoacid:ferredoxin oxidoreductases, alpha subunit
20150728-3_normC5K20_20370	gnl|CDD|223092	27.4	73	53	0	12	84	699	771	0.001	34.9	COG0013	J					Alanyl-tRNA synthetase
20150728-3_normC5K20_20390	gnl|CDD|224154	44.83	58	32	0	5	62	2	59	2e-15	67.5	COG1233	Q					Phytoene dehydrogenase and related proteins
20150728-3_normC5K20_20410	gnl|CDD|223911	37.89	95	59	0	1	95	812	906	2e-19	81.1	COG0841	V					Cation/multidrug efflux pump
20150728-3_normC5K20_20420	gnl|CDD|223914	36.17	47	28	1	1	47	323	367	0.005	30.4	COG0845	M					Membrane-fusion protein
20150728-3_normC5K20_20430	gnl|CDD|223911	25.81	62	46	0	4	65	1	62	3e-18	76.9	COG0841	V					Cation/multidrug efflux pump
20150728-3_normC5K20_20450	gnl|CDD|223279	48.31	89	46	0	1	89	344	432	2e-35	123	COG0201	U					Preprotein translocase subunit SecY
20150728-3_normC5K20_20460	gnl|CDD|223438	65.28	72	25	0	1	72	1	72	3e-36	116	COG0361	J					Translation initiation factor 1 (IF-1)
20150728-3_normC5K20_20470	gnl|CDD|223335	71.05	38	10	1	1	37	1	38	1e-09	46.1	COG0257	J					Ribosomal protein L36
20150728-3_normC5K20_20480	gnl|CDD|223177	61.98	121	45	1	1	120	1	121	1e-55	170	COG0099	J					Ribosomal protein S13
20150728-3_normC5K20_20490	gnl|CDD|223178	68.25	126	40	0	9	134	4	129	5e-64	192	COG0100	J					Ribosomal protein S11
20150728-3_normC5K20_20500	gnl|CDD|223596	57.14	98	39	1	2	99	2	96	2e-29	104	COG0522	J					Ribosomal protein S4 and related proteins
20150728-3_normC5K20_20550	gnl|CDD|223589	38.83	103	48	4	1	90	114	214	5e-17	72.5	COG0515	R	T	K	L		Serine/threonine protein kinase
20150728-3_normC5K20_20560	gnl|CDD|223545	40.48	42	25	0	26	67	4	45	1e-13	62.2	COG0469	G					Pyruvate kinase
20150728-3_normC5K20_20630	gnl|CDD|223188	42.86	56	32	0	38	93	125	180	2e-11	58	COG0110	R					Acetyltransferase (isoleucine patch superfamily)
20150728-3_normC5K20_20640	gnl|CDD|224011	34.25	362	216	6	1	362	3	342	2e-91	286	COG1086	M	G				Predicted nucleoside-diphosphate sugar epimerases
20150728-3_normC5K20_20670	gnl|CDD|224871	46.67	90	48	0	3	92	239	328	9e-27	99.1	COG1960	I					Acyl-CoA dehydrogenases
20150728-3_normC5K20_20700	gnl|CDD|223287	42.86	91	40	1	1	91	440	518	2e-22	88.6	COG0209	F					Ribonucleotide reductase, alpha subunit
20150728-3_normC5K20_20710	gnl|CDD|223999	24	150	99	6	2	142	116	259	4e-07	44.7	COG1073	R					Hydrolases of the alpha/beta superfamily
20150728-3_normC5K20_20730	gnl|CDD|227122	22.99	87	67	0	19	105	324	410	9e-05	37	COG4783	R					Putative Zn-dependent protease, contains TPR repeats
20150728-3_normC5K20_20740	gnl|CDD|224054	47.62	63	32	1	8	69	4	66	9e-24	88.9	COG1131	V					ABC-type multidrug transport system, ATPase component
20150728-3_normC5K20_20750	gnl|CDD|224228	26.37	182	134	0	22	203	1	182	7e-18	76.5	COG1309	K					Transcriptional regulator
20150728-3_normC5K20_20760	gnl|CDD|224879	45.71	175	84	4	1	166	1	173	2e-56	187	COG1968	V					Uncharacterized bacitracin resistance protein
20150728-3_normC5K20_20800	gnl|CDD|223677	48.19	83	43	0	1	83	1	83	4e-29	105	COG0604	C	R				NADPH:quinone reductase and related Zn-dependent oxidoreductases
20150728-3_normC5K20_20880	gnl|CDD|223715	38.05	226	132	4	189	413	109	327	5e-51	174	COG0642	T					Signal transduction histidine kinase
20150728-3_normC5K20_20890	gnl|CDD|223816	45.35	86	46	1	1	85	140	225	3e-24	90.8	COG0745	T	K				Response regulators consisting of a CheY-like receiver domain and a winged-helix DNA-binding domain
20150728-3_normC5K20_20950	gnl|CDD|223513	41.62	358	201	7	10	360	4	360	2e-130	381	COG0436	E					Aspartate/tyrosine/aromatic aminotransferase
20150728-3_normC5K20_20990	gnl|CDD|225722	36.68	319	192	6	28	343	5	316	6e-57	188	COG3181	S					Uncharacterized protein conserved in bacteria
20150728-3_normC5K20_21010	gnl|CDD|225115	22.78	259	192	4	21	275	394	648	1e-29	117	COG2205	T					Osmosensitive K+ channel histidine kinase
20150728-3_normC5K20_21020	gnl|CDD|226356	32.68	254	167	2	1	252	4	255	2e-63	200	COG3836	G					2,4-dihydroxyhept-2-ene-1,7-dioic acid aldolase
20150728-3_normC5K20_21030	gnl|CDD|224966	37.79	262	140	3	1	254	102	348	1e-78	242	COG2055	C					Malate/L-lactate dehydrogenases

## Sheet: H808-5
evidence for COG-annotation (rps-BLAST)												COG annotation
query id	subject id	% identity	alignment length	mismatches	gap opens	q. start	q. end	s. start	s. end	evalue	bit score	COG#	functional categories					COG protein description
20150808-5_normC5K20_00030	gnl|CDD|223457	29.98	447	283	14	5	434	36	469	1e-77	251	COG0380	G					Trehalose-6-phosphate synthase
20150808-5_normC5K20_00050	gnl|CDD|225763	30.05	183	126	2	47	227	10	192	1e-22	90.6	COG3222	S					Uncharacterized protein conserved in bacteria
20150808-5_normC5K20_00060	gnl|CDD|227194	26.32	114	72	5	52	163	41	144	0.002	36	COG4857	R					Predicted kinase
20150808-5_normC5K20_00080	gnl|CDD|225059	41.57	166	78	2	1	162	69	219	8e-55	173	COG2148	M					Sugar transferases involved in lipopolysaccharide synthesis
20150808-5_normC5K20_00090	gnl|CDD|223532	20.13	154	104	7	154	300	12	153	0.0006	37.3	COG0456	R					Acetyltransferases
20150808-5_normC5K20_00100	gnl|CDD|223974	29.41	51	36	0	2	52	100	150	0.001	31.9	COG1044	M					UDP-3-O-[3-hydroxymyristoyl] glucosamine N-acyltransferase
20150808-5_normC5K20_00130	gnl|CDD|224117	18.06	155	123	1	84	238	304	454	2e-05	42.8	COG1196	D					Chromosome segregation ATPases
20150808-5_normC5K20_00150	gnl|CDD|224314	21.05	76	59	1	31	105	3	78	4e-07	45.4	COG1396	K					Predicted transcriptional regulators
20150808-5_normC5K20_00170	gnl|CDD|224120	18.41	364	261	9	131	477	174	518	2e-25	106	COG1199	K	L				Rad3-related DNA helicases
20150808-5_normC5K20_00180	gnl|CDD|223768	51.58	506	211	8	1	501	31	507	0	612	COG0696	G					Phosphoglyceromutase
20150808-5_normC5K20_00190	gnl|CDD|225700	55.24	382	166	1	18	394	246	627	1e-172	497	COG3158	P					K+ transporter
20150808-5_normC5K20_00210	gnl|CDD|223849	25.23	214	143	6	1	209	2	203	1e-26	100	COG0778	C					Nitroreductase
20150808-5_normC5K20_00220	gnl|CDD|225700	58.22	225	89	1	18	237	246	470	1e-98	308	COG3158	P					K+ transporter
20150808-5_normC5K20_00250	gnl|CDD|223690	33.04	115	64	5	15	127	14	117	5e-19	79.8	COG0617	J					tRNA nucleotidyltransferase/poly(A) polymerase
20150808-5_normC5K20_00260	gnl|CDD|223591	34.04	47	31	0	126	172	2	48	3e-08	47.5	COG0517	R					FOG: CBS domain
20150808-5_normC5K20_00270	gnl|CDD|225321	32.14	84	57	0	33	116	210	293	2e-12	61.6	COG2524	K					Predicted transcriptional regulator, contains C-terminal CBS domains
20150808-5_normC5K20_00290	gnl|CDD|223131	26	200	137	6	13	204	5	201	9e-21	85.8	COG0053	P					Predicted Co/Zn/Cd cation transporters
20150808-5_normC5K20_00310	gnl|CDD|227335	25.63	316	226	5	20	330	136	447	4e-25	102	COG5002	T					Signal transduction histidine kinase
20150808-5_normC5K20_00400	gnl|CDD|223675	33.18	223	121	8	26	234	4	212	4e-54	173	COG0602	O					Organic radical activating enzymes
20150808-5_normC5K20_00470	gnl|CDD|225806	29.92	264	180	4	1	260	7	269	4e-29	110	COG3267	U					Type II secretory pathway, component ExeA (predicted ATPase)
20150808-5_normC5K20_00480	gnl|CDD|225361	22.27	229	159	5	93	319	12	223	5e-06	44.9	COG2801	L					Transposase and inactivated derivatives
20150808-5_normC5K20_00490	gnl|CDD|225995	28.92	83	53	2	25	101	40	122	0.0006	37.4	COG3464	L					Transposase and inactivated derivatives
20150808-5_normC5K20_00540	gnl|CDD|225995	26.04	169	105	6	1	155	239	401	1e-11	60.2	COG3464	L					Transposase and inactivated derivatives
20150808-5_normC5K20_00550	gnl|CDD|225911	27.31	216	108	9	14	212	55	238	0.0003	38.9	COG3376	P					High-affinity nickel permease
20150808-5_normC5K20_00580	gnl|CDD|224094	55.88	34	15	0	8	41	256	289	5e-08	44.6	COG1173	E	P				ABC-type dipeptide/oligopeptide/nickel transport systems, permease components
20150808-5_normC5K20_00610	gnl|CDD|224128	41.86	86	49	1	1	86	196	280	3e-24	93	COG1207	M					N-acetylglucosamine-1-phosphate uridyltransferase (contains nucleotidyltransferase and I-patch acetyltransferase domains)
20150808-5_normC5K20_00620	gnl|CDD|224128	46.22	225	101	4	2	225	1	206	2e-78	244	COG1207	M					N-acetylglucosamine-1-phosphate uridyltransferase (contains nucleotidyltransferase and I-patch acetyltransferase domains)
20150808-5_normC5K20_00660	gnl|CDD|225565	25.35	217	145	8	3	214	99	303	2e-15	70.5	COG3021	S					Uncharacterized protein conserved in bacteria
20150808-5_normC5K20_00690	gnl|CDD|226664	29.19	209	132	5	12	214	1	199	3e-23	97.9	COG4206	H					Outer membrane cobalamin receptor protein
20150808-5_normC5K20_00710	gnl|CDD|225897	37.5	208	110	6	1	208	19	206	1e-46	155	COG3361	S					Uncharacterized conserved protein
20150808-5_normC5K20_00730	gnl|CDD|223379	55.74	183	78	2	3	184	13	193	2e-91	266	COG0302	H					GTP cyclohydrolase I
20150808-5_normC5K20_00740	gnl|CDD|223959	32.67	251	149	8	1	234	4	251	2e-32	118	COG1028	I	Q	R			Dehydrogenases with different specificities (related to short-chain alcohol dehydrogenases)
20150808-5_normC5K20_00750	gnl|CDD|224456	33.63	113	73	2	8	118	6	118	1e-22	85	COG1539	H					Dihydroneopterin aldolase
20150808-5_normC5K20_00760	gnl|CDD|223197	28.87	426	267	8	30	451	2	395	3e-116	351	COG0119	E					Isopropylmalate/homocitrate/citramalate synthases
20150808-5_normC5K20_00770	gnl|CDD|226078	25.41	122	91	0	1	122	71	192	2e-14	64.6	COG3548	S					Predicted integral membrane protein
20150808-5_normC5K20_00780	gnl|CDD|224574	44.44	99	53	2	2	99	158	255	7e-37	125	COG1660	R					Predicted P-loop-containing kinase
20150808-5_normC5K20_00800	gnl|CDD|223320	50.61	164	77	4	10	171	1	162	7e-68	206	COG0242	J					N-formylmethionyl-tRNA deformylase
20150808-5_normC5K20_00820	gnl|CDD|223121	42.86	350	163	3	1	349	163	476	3e-140	408	COG0043	H					3-polyprenyl-4-hydroxybenzoate decarboxylase and related decarboxylases
20150808-5_normC5K20_00830	gnl|CDD|223858	38.84	224	114	5	1	221	157	360	2e-65	207	COG0787	M					Alanine racemase
20150808-5_normC5K20_00840	gnl|CDD|223985	45.99	137	73	1	1	136	2	138	8e-44	146	COG1057	H					Nicotinic acid mononucleotide adenylyltransferase
20150808-5_normC5K20_00860	gnl|CDD|223589	30.6	232	120	7	2	194	43	272	5e-31	115	COG0515	R	T	K	L		Serine/threonine protein kinase
20150808-5_normC5K20_00880	gnl|CDD|227716	35.37	246	141	6	3	234	11	252	4e-51	167	COG5429	S					Uncharacterized secreted protein
20150808-5_normC5K20_00890	gnl|CDD|225589	33.87	62	36	1	2	58	152	213	9e-09	46.6	COG3047	M					Outer membrane protein W
20150808-5_normC5K20_00900	gnl|CDD|223282	26.42	159	102	8	74	225	16	166	6e-08	50.3	COG0204	I					1-acyl-sn-glycerol-3-phosphate acyltransferase
20150808-5_normC5K20_00970	gnl|CDD|223373	51.54	260	119	4	98	355	1	255	6e-104	320	COG0296	G					1,4-alpha-glucan branching enzyme
20150808-5_normC5K20_00980	gnl|CDD|223373	53.09	243	101	5	1	235	391	628	2e-91	282	COG0296	G					1,4-alpha-glucan branching enzyme
20150808-5_normC5K20_00990	gnl|CDD|224440	48.42	696	334	13	5	690	10	690	0	780	COG1523	G					Type II secretory pathway, pullulanase PulA and related glycosidases
20150808-5_normC5K20_01030	gnl|CDD|227603	21.02	157	118	2	9	160	8	163	0.006	33.1	COG5278	T					Predicted periplasmic ligand-binding sensor domain
20150808-5_normC5K20_01040	gnl|CDD|223589	27.03	148	96	3	5	141	157	303	3e-16	72.5	COG0515	R	T	K	L		Serine/threonine protein kinase
20150808-5_normC5K20_01060	gnl|CDD|223743	33.33	90	55	1	20	104	130	219	2e-06	42.1	COG0671	I					Membrane-associated phospholipid phosphatase
20150808-5_normC5K20_01090	gnl|CDD|225112	25.68	148	108	1	9	154	33	180	8e-06	42.5	COG2202	T					FOG: PAS/PAC domain
20150808-5_normC5K20_01110	gnl|CDD|223589	32.39	284	169	9	50	317	2	278	3e-49	168	COG0515	R	T	K	L		Serine/threonine protein kinase
20150808-5_normC5K20_01120	gnl|CDD|223533	17.45	275	220	3	4	277	22	290	7e-08	49.8	COG0457	R					FOG: TPR repeat
20150808-5_normC5K20_01130	gnl|CDD|223350	42.53	87	49	1	2	87	546	632	4e-25	96.9	COG0272	L					NAD-dependent DNA ligase (contains BRCT domain type II)
20150808-5_normC5K20_01140	gnl|CDD|224555	38.63	422	241	6	1	412	15	428	1e-128	382	COG1640	G					4-alpha-glucanotransferase
20150808-5_normC5K20_01150	gnl|CDD|224346	40.24	415	200	5	1	410	357	728	1e-140	435	COG1429	H					Cobalamin biosynthesis protein CobN and related Mg-chelatases
20150808-5_normC5K20_01160	gnl|CDD|226361	57.04	135	56	1	15	149	4	136	1e-62	196	COG3842	E					ABC-type spermidine/putrescine transport systems, ATPase components
20150808-5_normC5K20_01170	gnl|CDD|225306	33.59	131	78	3	144	273	293	415	6e-20	86	COG2508	T	Q				Regulator of polyketide synthase expression
20150808-5_normC5K20_01180	gnl|CDD|223684	36.75	351	157	11	21	364	25	317	2e-74	234	COG0611	H					Thiamine monophosphate kinase
20150808-5_normC5K20_01190	gnl|CDD|223268	52.46	284	127	2	16	299	1	276	3e-139	396	COG0190	H					5,10-methylene-tetrahydrofolate dehydrogenase/Methenyl tetrahydrofolate cyclohydrolase
20150808-5_normC5K20_01220	gnl|CDD|223986	42.64	265	126	4	26	285	2	245	1e-86	260	COG1058	R					Predicted nucleotide-utilizing enzyme related to molybdopterin-biosynthesis enzyme MoeA
20150808-5_normC5K20_01240	gnl|CDD|223914	26.25	160	100	3	8	163	175	320	5e-16	76.3	COG0845	M					Membrane-fusion protein
20150808-5_normC5K20_01290	gnl|CDD|224228	26.17	149	106	2	1	149	17	161	4e-12	59.2	COG1309	K					Transcriptional regulator
20150808-5_normC5K20_01350	gnl|CDD|224212	26.37	402	238	12	1	401	2	346	1e-36	137	COG1293	K					Predicted RNA-binding protein homologous to eukaryotic snRNP
20150808-5_normC5K20_01380	gnl|CDD|224544	21.21	132	73	1	1	132	509	609	0.0001	38.3	COG1629	P					Outer membrane receptor proteins, mostly Fe transport
20150808-5_normC5K20_01390	gnl|CDD|224544	21.26	174	126	4	17	190	606	768	4e-09	52.6	COG1629	P					Outer membrane receptor proteins, mostly Fe transport
20150808-5_normC5K20_01400	gnl|CDD|223855	41.53	118	67	2	123	238	2	119	1e-26	99	COG0784	T					FOG: CheY-like receiver
20150808-5_normC5K20_01430	gnl|CDD|223715	34.52	281	164	7	81	356	71	336	5e-62	202	COG0642	T					Signal transduction histidine kinase
20150808-5_normC5K20_01450	gnl|CDD|224914	45	140	77	0	25	164	85	224	3e-54	172	COG2003	L					DNA repair proteins
20150808-5_normC5K20_01470	gnl|CDD|226991	42.81	327	182	2	150	475	1	323	5e-127	374	COG4644	L					Transposase and inactivated derivatives, TnpA family
20150808-5_normC5K20_01500	gnl|CDD|223812	33.91	115	67	3	22	131	129	239	3e-11	57.4	COG0741	M					Soluble lytic murein transglycosylase and related regulatory proteins (some contain LysM/invasin domains)
20150808-5_normC5K20_01520	gnl|CDD|225095	40	195	108	2	2	196	5	190	5e-48	157	COG2184	D					Protein involved in cell division
20150808-5_normC5K20_01540	gnl|CDD|227893	57.78	90	38	0	1	90	1	90	5e-32	107	COG5606	S					Uncharacterized conserved small protein
20150808-5_normC5K20_01570	gnl|CDD|223295	51.16	215	102	3	2	216	29	240	9e-95	278	COG0217	S					Uncharacterized conserved protein
20150808-5_normC5K20_01580	gnl|CDD|223295	44.83	58	31	1	3	60	184	240	3e-13	59.1	COG0217	S					Uncharacterized conserved protein
20150808-5_normC5K20_01590	gnl|CDD|226220	49.12	397	192	2	2	397	631	1018	2e-161	481	COG3696	P					Putative silver efflux pump
20150808-5_normC5K20_01610	gnl|CDD|223528	34.62	130	80	3	4	128	182	311	6e-26	98.1	COG0451	M	G				Nucleoside-diphosphate-sugar epimerases
20150808-5_normC5K20_01620	gnl|CDD|224423	22.12	226	151	8	70	278	325	542	6e-05	41.4	COG1506	E					Dipeptidyl aminopeptidases/acylaminoacyl-peptidases
20150808-5_normC5K20_01650	gnl|CDD|223377	30.18	275	175	4	12	284	4	263	1e-55	181	COG0300	R					Short-chain dehydrogenases of various substrate specificities
20150808-5_normC5K20_01660	gnl|CDD|225504	22.02	109	70	2	16	124	186	279	0.0001	37	COG2956	G					Predicted N-acetylglucosaminyl transferase
20150808-5_normC5K20_01680	gnl|CDD|223255	50.73	205	101	0	21	225	2	206	9e-96	280	COG0177	L					Predicted EndoIII-related endonuclease
20150808-5_normC5K20_01690	gnl|CDD|223642	60	80	30	2	88	165	263	342	3e-27	103	COG0568	K					DNA-directed RNA polymerase, sigma subunit (sigma70/sigma32)
20150808-5_normC5K20_01710	gnl|CDD|223657	30.53	262	157	6	11	260	3	251	1e-39	138	COG0584	C					Glycerophosphoryl diester phosphodiesterase
20150808-5_normC5K20_01730	gnl|CDD|226077	28.62	283	181	4	56	331	28	296	2e-25	101	COG3547	L					Transposase and inactivated derivatives
20150808-5_normC5K20_01740	gnl|CDD|225176	28.21	273	172	9	46	302	31	295	1e-25	101	COG2267	I					Lysophospholipase
20150808-5_normC5K20_01760	gnl|CDD|224170	41.67	108	63	0	1	108	1	108	1e-30	109	COG1250	I					3-hydroxyacyl-CoA dehydrogenase
20150808-5_normC5K20_01770	gnl|CDD|223605	31.98	247	150	5	27	267	17	251	3e-20	87.1	COG0531	E					Amino acid transporters
20150808-5_normC5K20_01780	gnl|CDD|227306	46.88	160	84	1	7	166	4	162	1e-47	158	COG4972	N	U				Tfp pilus assembly protein, ATPase PilM
20150808-5_normC5K20_01790	gnl|CDD|227342	45.45	66	35	1	39	103	10	75	2e-19	80.8	COG5009	M					Membrane carboxypeptidase/penicillin-binding protein
20150808-5_normC5K20_01810	gnl|CDD|227343	25.32	154	100	4	31	177	102	247	0.001	35.5	COG5010	U					Flp pilus assembly protein TadD, contains TPR repeats
20150808-5_normC5K20_01820	gnl|CDD|227122	26.27	118	81	3	2	116	316	430	5e-07	48.6	COG4783	R					Putative Zn-dependent protease, contains TPR repeats
20150808-5_normC5K20_01830	gnl|CDD|226363	53.91	345	145	6	2	342	71	405	2e-141	408	COG3844	E					Kynureninase
20150808-5_normC5K20_01840	gnl|CDD|225529	16	175	127	5	19	175	4	176	0.001	36.6	COG2982	M					Uncharacterized protein involved in outer membrane biogenesis
20150808-5_normC5K20_01870	gnl|CDD|223589	24.31	144	74	4	8	116	130	273	3e-12	60.1	COG0515	R	T	K	L		Serine/threonine protein kinase
20150808-5_normC5K20_01880	gnl|CDD|223582	44.3	307	155	4	7	313	110	400	1e-100	303	COG0508	C					Pyruvate/2-oxoglutarate dehydrogenase complex, dihydrolipoamide acyltransferase (E2) component, and related enzymes
20150808-5_normC5K20_01890	gnl|CDD|223715	38.46	169	95	4	1	168	167	327	3e-35	125	COG0642	T					Signal transduction histidine kinase
20150808-5_normC5K20_01900	gnl|CDD|223816	38.12	223	133	3	1	219	1	222	2e-63	198	COG0745	T	K				Response regulators consisting of a CheY-like receiver domain and a winged-helix DNA-binding domain
20150808-5_normC5K20_01910	gnl|CDD|226664	29.47	95	61	2	16	109	4	93	2e-12	61.3	COG4206	H					Outer membrane cobalamin receptor protein
20150808-5_normC5K20_01920	gnl|CDD|224525	29.06	234	164	2	14	246	1	233	2e-56	184	COG1609	K					Transcriptional regulators
20150808-5_normC5K20_01930	gnl|CDD|226372	39.42	312	160	11	8	294	1	308	2e-98	297	COG3854	S					Uncharacterized protein conserved in bacteria
20150808-5_normC5K20_01940	gnl|CDD|224893	26.6	515	292	14	64	507	18	517	3e-70	235	COG1982	E					Arginine/lysine/ornithine decarboxylases
20150808-5_normC5K20_01950	gnl|CDD|224760	28.57	49	34	1	73	120	159	207	0.0001	36.9	COG1847	R					Predicted RNA-binding protein
20150808-5_normC5K20_01990	gnl|CDD|224428	18.56	264	192	4	33	288	230	478	0.0001	40.6	COG1511	S					Predicted membrane protein
20150808-5_normC5K20_02020	gnl|CDD|223847	50	90	45	0	1	90	2	91	4e-32	107	COG0776	L					Bacterial nucleoid DNA-binding protein
20150808-5_normC5K20_02030	gnl|CDD|224437	35.62	73	42	3	125	192	84	156	3e-08	49.5	COG1520	S					FOG: WD40-like repeat
20150808-5_normC5K20_02040	gnl|CDD|225855	29.36	109	67	3	40	148	27	125	1e-05	40.6	COG3318	R					Predicted metal-binding protein related to the C-terminal domain of SecA
20150808-5_normC5K20_02060	gnl|CDD|227342	42.99	107	57	2	14	116	5	111	1e-31	116	COG5009	M					Membrane carboxypeptidase/penicillin-binding protein
20150808-5_normC5K20_02070	gnl|CDD|223206	38.03	355	199	9	6	352	87	428	2e-93	286	COG0128	E					5-enolpyruvylshikimate-3-phosphate synthase
20150808-5_normC5K20_02170	gnl|CDD|225758	40.29	273	147	4	1	269	1	261	3e-71	221	COG3217	R					Uncharacterized Fe-S protein
20150808-5_normC5K20_02180	gnl|CDD|224216	23.95	622	394	17	1	569	22	617	1e-42	159	COG1297	S					Predicted membrane protein
20150808-5_normC5K20_02200	gnl|CDD|223336	54.55	22	10	0	1	22	245	266	0.005	29.6	COG0258	L					5'-3' exonuclease (including N-terminal domain of PolI)
20150808-5_normC5K20_02210	gnl|CDD|223336	45.45	264	138	5	1	262	7	266	4e-84	255	COG0258	L					5'-3' exonuclease (including N-terminal domain of PolI)
20150808-5_normC5K20_02220	gnl|CDD|224118	61.11	72	28	0	317	388	780	851	8e-33	129	COG1197	L	K				Transcription-repair coupling factor (superfamily II helicase)
20150808-5_normC5K20_02230	gnl|CDD|224054	39.69	131	74	2	17	142	3	133	3e-31	112	COG1131	V					ABC-type multidrug transport system, ATPase component
20150808-5_normC5K20_02240	gnl|CDD|224482	33.06	124	78	2	24	142	164	287	6e-19	80.5	COG1566	V					Multidrug resistance efflux pump
20150808-5_normC5K20_02270	gnl|CDD|223840	31.11	180	110	4	30	208	278	444	3e-24	97.4	COG0769	M					UDP-N-acetylmuramyl tripeptide synthase
20150808-5_normC5K20_02300	gnl|CDD|223515	18.35	316	234	8	1	296	1	312	3e-05	41.9	COG0438	M					Glycosyltransferase
20150808-5_normC5K20_02320	gnl|CDD|223917	32.58	132	78	4	8	138	10	131	1e-15	67.3	COG0848	U					Biopolymer transport protein
20150808-5_normC5K20_02340	gnl|CDD|223908	35.37	147	64	2	1	147	6	121	7e-26	94.6	COG0838	C					NADH:ubiquinone oxidoreductase subunit 3 (chain A)
20150808-5_normC5K20_02360	gnl|CDD|225675	30.07	153	103	2	1	149	1	153	4e-21	83.7	COG3133	M					Outer membrane lipoprotein
20150808-5_normC5K20_02380	gnl|CDD|223928	36.26	91	48	1	2	92	30	110	7e-16	69.7	COG0859	M					ADP-heptose:LPS heptosyltransferase
20150808-5_normC5K20_02400	gnl|CDD|226679	33.33	51	34	0	54	104	59	109	8e-10	50.1	COG4226	S					Uncharacterized protein encoded in hypervariable junctions of pilus gene clusters
20150808-5_normC5K20_02410	gnl|CDD|223476	45.66	392	189	6	5	391	1	373	2e-153	440	COG0399	M					Predicted pyridoxal phosphate-dependent enzyme apparently involved in regulation of cell wall biogenesis
20150808-5_normC5K20_02440	gnl|CDD|224482	21.57	204	113	3	22	224	21	178	3e-11	59.3	COG1566	V					Multidrug resistance efflux pump
20150808-5_normC5K20_02450	gnl|CDD|224228	21.79	179	139	1	11	189	6	183	2e-15	69.2	COG1309	K					Transcriptional regulator
20150808-5_normC5K20_02460	gnl|CDD|223520	27.36	413	258	13	36	428	7	397	6e-35	136	COG0443	O					Molecular chaperone
20150808-5_normC5K20_02470	gnl|CDD|223816	42.04	226	128	2	9	232	2	226	3e-80	241	COG0745	T	K				Response regulators consisting of a CheY-like receiver domain and a winged-helix DNA-binding domain
20150808-5_normC5K20_02480	gnl|CDD|225115	49.67	902	433	6	6	902	2	887	0	1019	COG2205	T					Osmosensitive K+ channel histidine kinase
20150808-5_normC5K20_02500	gnl|CDD|223715	42.73	110	61	2	31	140	229	336	9e-31	112	COG0642	T					Signal transduction histidine kinase
20150808-5_normC5K20_02540	gnl|CDD|225039	32.14	84	56	1	26	108	44	127	2e-05	38.7	COG2128	S					Uncharacterized conserved protein
20150808-5_normC5K20_02560	gnl|CDD|223565	18.72	203	132	3	22	223	6	176	6e-19	80.6	COG0491	R					Zn-dependent hydrolases, including glyoxylases
20150808-5_normC5K20_02570	gnl|CDD|223377	31.53	111	75	1	1	110	108	218	3e-24	94.2	COG0300	R					Short-chain dehydrogenases of various substrate specificities
20150808-5_normC5K20_02580	gnl|CDD|223589	36.02	161	90	6	92	247	2	154	4e-26	102	COG0515	R	T	K	L		Serine/threonine protein kinase
20150808-5_normC5K20_02590	gnl|CDD|223715	41.36	220	122	4	10	227	114	328	5e-56	182	COG0642	T					Signal transduction histidine kinase
20150808-5_normC5K20_02600	gnl|CDD|223768	57.14	28	12	0	7	34	3	30	6e-07	41.5	COG0696	G					Phosphoglyceromutase
20150808-5_normC5K20_02610	gnl|CDD|224170	50	198	93	3	1	195	110	304	4e-77	239	COG1250	I					3-hydroxyacyl-CoA dehydrogenase
20150808-5_normC5K20_02690	gnl|CDD|223855	39.83	118	65	3	8	123	2	115	4e-26	95.3	COG0784	T					FOG: CheY-like receiver
20150808-5_normC5K20_02720	gnl|CDD|224790	34.72	216	131	6	14	220	4	218	5e-45	150	COG1878	R					Predicted metal-dependent hydrolase
20150808-5_normC5K20_02730	gnl|CDD|226363	62.3	61	23	0	3	63	7	67	1e-21	84.1	COG3844	E					Kynureninase
20150808-5_normC5K20_02750	gnl|CDD|225361	35.51	214	117	4	3	215	38	231	7e-25	96.9	COG2801	L					Transposase and inactivated derivatives
20150808-5_normC5K20_02760	gnl|CDD|223395	31.97	319	190	9	1	309	229	530	1e-54	186	COG0318	I	Q				Acyl-CoA synthetases (AMP-forming)/AMP-acid ligases II
20150808-5_normC5K20_02810	gnl|CDD|224439	25.42	59	43	1	1	58	96	154	0.0005	33.1	COG1522	K					Transcriptional regulators
20150808-5_normC5K20_02820	gnl|CDD|225808	26.32	76	52	1	49	124	1	72	2e-09	48.5	COG3269	R					Predicted RNA-binding protein, contains TRAM domain
20150808-5_normC5K20_02830	gnl|CDD|224511	35.48	155	99	1	6	160	11	164	2e-31	111	COG1595	K					DNA-directed RNA polymerase specialized sigma subunit, sigma24 homolog
20150808-5_normC5K20_02840	gnl|CDD|223999	25.5	149	95	7	1	139	131	273	3e-07	45.9	COG1073	R					Hydrolases of the alpha/beta superfamily
20150808-5_normC5K20_02850	gnl|CDD|227308	32.4	250	136	9	22	256	50	281	3e-38	136	COG4974	L					Site-specific recombinase XerD
20150808-5_normC5K20_02860	gnl|CDD|224971	59.41	239	85	2	20	258	334	560	1e-104	316	COG2060	P					K+-transporting ATPase, A chain
20150808-5_normC5K20_02870	gnl|CDD|225126	57.14	49	21	0	13	61	2	50	1e-14	66.1	COG2216	P					High-affinity K+ transport system, ATPase chain B
20150808-5_normC5K20_02880	gnl|CDD|223715	31.39	309	202	8	26	330	34	336	2e-41	147	COG0642	T					Signal transduction histidine kinase
20150808-5_normC5K20_02890	gnl|CDD|223549	44.09	254	129	4	3	256	5	245	4e-109	320	COG0473	C	E				Isocitrate/isopropylmalate dehydrogenase
20150808-5_normC5K20_02900	gnl|CDD|223669	31.27	291	180	6	8	292	3	279	1e-23	95.5	COG0596	R					Predicted hydrolases or acyltransferases (alpha/beta hydrolase superfamily)
20150808-5_normC5K20_02910	gnl|CDD|223818	33.57	554	319	15	3	525	16	551	5e-121	368	COG0747	E					ABC-type dipeptide transport system, periplasmic component
20150808-5_normC5K20_02930	gnl|CDD|224610	28	175	106	4	1	165	8	172	4e-10	54.7	COG1696	M					Predicted membrane protein involved in D-alanine export
20150808-5_normC5K20_02950	gnl|CDD|223156	52.82	195	75	3	1	188	125	309	7e-89	264	COG0078	E					Ornithine carbamoyltransferase
20150808-5_normC5K20_03040	gnl|CDD|224987	36.84	57	35	1	62	117	49	105	0.008	31	COG2076	P					Membrane transporters of cations and cationic drugs
20150808-5_normC5K20_03050	gnl|CDD|225779	19.17	193	143	7	3	192	20	202	2e-07	47.9	COG3239	I					Fatty acid desaturase
20150808-5_normC5K20_03060	gnl|CDD|225581	34.65	101	57	4	1	101	137	228	4e-08	46.4	COG3039	L					Transposase and inactivated derivatives, IS5 family
20150808-5_normC5K20_03090	gnl|CDD|226106	32.35	34	23	0	160	193	101	134	0.0002	38.1	COG3577	R					Predicted aspartyl protease
20150808-5_normC5K20_03120	gnl|CDD|225865	34.55	110	70	2	6	115	57	164	2e-27	102	COG3328	L					Transposase and inactivated derivatives
20150808-5_normC5K20_03140	gnl|CDD|225519	33.47	239	142	5	243	472	226	456	6e-46	165	COG2972	T					Predicted signal transduction protein with a C-terminal ATPase domain
20150808-5_normC5K20_03150	gnl|CDD|225228	40.31	191	112	2	1	189	1	191	9e-56	175	COG2353	S					Uncharacterized conserved protein
20150808-5_normC5K20_03160	gnl|CDD|225519	33.47	239	142	5	55	284	226	456	1e-46	162	COG2972	T					Predicted signal transduction protein with a C-terminal ATPase domain
20150808-5_normC5K20_03180	gnl|CDD|223528	40.19	214	124	4	1	210	1	214	9e-57	182	COG0451	M	G				Nucleoside-diphosphate-sugar epimerases
20150808-5_normC5K20_03190	gnl|CDD|223515	33.86	127	79	2	2	124	253	378	8e-23	89.6	COG0438	M					Glycosyltransferase
20150808-5_normC5K20_03230	gnl|CDD|223142	63.41	287	94	3	1	281	4	285	0	511	COG0064	J					Asp-tRNAAsn/Glu-tRNAGln amidotransferase B subunit (PET112 homolog)
20150808-5_normC5K20_03290	gnl|CDD|225510	44.83	87	48	0	4	90	202	288	1e-22	87.3	COG2962	R					Predicted permeases
20150808-5_normC5K20_03360	gnl|CDD|224525	59.09	22	9	0	46	67	2	23	0.004	33.1	COG1609	K					Transcriptional regulators
20150808-5_normC5K20_03370	gnl|CDD|226932	54.5	189	84	1	6	194	7	193	1e-69	212	COG4566	T					Response regulator
20150808-5_normC5K20_03380	gnl|CDD|226654	34.01	247	158	4	382	626	358	601	1e-38	147	COG4191	T					Signal transduction histidine kinase regulating C4-dicarboxylate transport system
20150808-5_normC5K20_03390	gnl|CDD|224553	35.29	34	21	1	1	34	2	34	0.007	29.5	COG1638	G					TRAP-type C4-dicarboxylate transport system, periplasmic component
20150808-5_normC5K20_03400	gnl|CDD|223755	28.11	185	117	7	16	191	1	178	5e-22	89	COG0683	E					ABC-type branched-chain amino acid transport systems, periplasmic component
20150808-5_normC5K20_03470	gnl|CDD|225137	27.15	151	101	4	47	189	63	212	1e-09	54.3	COG2227	H					2-polyprenyl-3-methyl-5-hydroxy-6-metoxy-1,4-benzoquinol methylase
20150808-5_normC5K20_03480	gnl|CDD|223642	22.45	147	96	3	68	213	1	130	3e-09	53.1	COG0568	K					DNA-directed RNA polymerase, sigma subunit (sigma70/sigma32)
20150808-5_normC5K20_03500	gnl|CDD|223578	72.07	111	28	3	5	113	45	154	1e-67	217	COG0504	F					CTP synthase (UTP-ammonia lyase)
20150808-5_normC5K20_03510	gnl|CDD|223578	78	50	11	0	2	51	1	50	1e-34	120	COG0504	F					CTP synthase (UTP-ammonia lyase)
20150808-5_normC5K20_03530	gnl|CDD|225117	37.68	69	42	1	17	84	43	111	5e-12	55.6	COG2207	K					AraC-type DNA-binding domain-containing proteins
20150808-5_normC5K20_03540	gnl|CDD|226258	47.83	46	24	0	2	47	250	295	5e-10	51.2	COG3735	S					Uncharacterized protein conserved in bacteria
20150808-5_normC5K20_03550	gnl|CDD|225511	26.8	97	58	4	8	99	7	95	0.002	32.6	COG2963	L					Transposase and inactivated derivatives
20150808-5_normC5K20_03640	gnl|CDD|225253	23.77	122	91	2	87	208	140	259	3e-09	53.6	COG2378	K					Predicted transcriptional regulator
20150808-5_normC5K20_03660	gnl|CDD|225168	27.74	137	77	3	27	157	11	131	7e-08	46.6	COG2259	S					Predicted membrane protein
20150808-5_normC5K20_03670	gnl|CDD|223681	36.67	150	87	6	1	147	331	475	5e-26	101	COG0608	L					Single-stranded DNA-specific exonuclease
20150808-5_normC5K20_03680	gnl|CDD|226085	39.16	286	139	3	25	277	7	290	2e-78	240	COG3555	O					Aspartyl/asparaginyl beta-hydroxylase and related dioxygenases
20150808-5_normC5K20_03710	gnl|CDD|223829	41.58	101	51	1	1	101	258	350	6e-23	88.5	COG0758	L	U				Predicted Rossmann fold nucleotide-binding protein involved in DNA uptake
20150808-5_normC5K20_03720	gnl|CDD|225474	41.54	130	70	2	1	124	1	130	7e-32	110	COG2922	S					Uncharacterized protein conserved in bacteria
20150808-5_normC5K20_03740	gnl|CDD|223395	45.67	289	141	6	1	284	251	528	8e-96	293	COG0318	I	Q				Acyl-CoA synthetases (AMP-forming)/AMP-acid ligases II
20150808-5_normC5K20_03760	gnl|CDD|225344	20.56	321	203	14	104	385	73	380	2e-15	74.8	COG2730	G					Endoglucanase
20150808-5_normC5K20_03770	gnl|CDD|225353	32.11	109	60	4	16	110	54	162	3e-05	39.1	COG2755	E					Lysophospholipase L1 and related esterases
20150808-5_normC5K20_03800	gnl|CDD|223540	35.06	251	153	6	25	272	239	482	6e-53	179	COG0464	O					ATPases of the AAA+ class
20150808-5_normC5K20_03820	gnl|CDD|223715	30.61	147	94	5	139	283	109	249	2e-16	75.9	COG0642	T					Signal transduction histidine kinase
20150808-5_normC5K20_03850	gnl|CDD|223240	38.91	257	151	5	1	253	78	332	4e-100	299	COG0162	J					Tyrosyl-tRNA synthetase
20150808-5_normC5K20_03860	gnl|CDD|223567	46.3	257	119	4	1	255	2	241	4e-114	336	COG0493	E	R				NADPH-dependent glutamate synthase beta chain and related oxidoreductases
20150808-5_normC5K20_03870	gnl|CDD|225253	27.85	79	55	2	124	201	129	206	3e-10	57	COG2378	K					Predicted transcriptional regulator
20150808-5_normC5K20_03880	gnl|CDD|223912	24.69	162	122	0	8	169	106	267	1e-05	41.5	COG0842	V					ABC-type multidrug transport system, permease component
20150808-5_normC5K20_03910	gnl|CDD|225248	23.22	969	607	32	89	1023	754	1619	8e-76	271	COG2373	R					Large extracellular alpha-helical protein
20150808-5_normC5K20_03920	gnl|CDD|223727	28.48	302	195	10	1	290	35	327	3e-38	138	COG0654	H	C				2-polyprenyl-6-methoxyphenol hydroxylase and related FAD-dependent oxidoreductases
20150808-5_normC5K20_03950	gnl|CDD|224901	66.67	24	8	0	18	41	7	30	5e-06	37.7	COG1990	S					Uncharacterized conserved protein
20150808-5_normC5K20_03960	gnl|CDD|226133	26.83	41	30	0	6	46	199	239	7e-05	37	COG3605	T					Signal transduction protein containing GAF and PtsI domains
20150808-5_normC5K20_03990	gnl|CDD|224054	40.87	252	121	3	1	251	66	290	6e-67	210	COG1131	V					ABC-type multidrug transport system, ATPase component
20150808-5_normC5K20_04000	gnl|CDD|223820	28	100	46	4	152	251	6	79	6e-05	40.7	COG0749	L					DNA polymerase I - 3'-5' exonuclease and polymerase domains
20150808-5_normC5K20_04020	gnl|CDD|227343	31.88	69	47	0	87	155	137	205	0.0001	38.6	COG5010	U					Flp pilus assembly protein TadD, contains TPR repeats
20150808-5_normC5K20_04030	gnl|CDD|224390	56.57	251	105	4	1	248	20	269	4e-121	351	COG1473	R					Metal-dependent amidase/aminoacylase/carboxypeptidase
20150808-5_normC5K20_04040	gnl|CDD|223944	45.37	108	53	3	24	131	3	104	2e-27	103	COG1012	C					NAD-dependent aldehyde dehydrogenases
20150808-5_normC5K20_04050	gnl|CDD|223329	44.44	126	59	1	32	157	13	127	1e-38	128	COG0251	J					Putative translation initiation inhibitor, yjgF family
20150808-5_normC5K20_04090	gnl|CDD|224391	27.18	103	70	2	35	137	3	100	1e-16	73.2	COG1474	L	O				Cdc6-related protein, AAA superfamily ATPase
20150808-5_normC5K20_04110	gnl|CDD|225355	34.29	140	88	3	20	157	73	210	9e-28	102	COG2761	Q					Predicted dithiol-disulfide isomerase involved in polyketide biosynthesis
20150808-5_normC5K20_04120	gnl|CDD|223818	24.44	90	61	1	11	100	366	448	0.002	33	COG0747	E					ABC-type dipeptide transport system, periplasmic component
20150808-5_normC5K20_04130	gnl|CDD|226166	51.52	33	15	1	10	41	7	39	4e-06	41.5	COG3640	D					CO dehydrogenase maturation factor
20150808-5_normC5K20_04160	gnl|CDD|223755	29.11	158	111	1	33	189	4	161	2e-28	107	COG0683	E					ABC-type branched-chain amino acid transport systems, periplasmic component
20150808-5_normC5K20_04220	gnl|CDD|226740	54.55	121	55	0	14	134	31	151	2e-47	150	COG4290	F					Guanyl-specific ribonuclease Sa
20150808-5_normC5K20_04260	gnl|CDD|223959	41.47	217	111	6	2	213	44	249	1e-47	157	COG1028	I	Q	R			Dehydrogenases with different specificities (related to short-chain alcohol dehydrogenases)
20150808-5_normC5K20_04290	gnl|CDD|224011	24.68	158	96	6	4	161	1	135	2e-12	61.9	COG1086	M	G				Predicted nucleoside-diphosphate sugar epimerases
20150808-5_normC5K20_04310	gnl|CDD|223147	61.43	70	27	0	167	236	1	70	2e-24	98.5	COG0069	E					Glutamate synthase domain 2
20150808-5_normC5K20_04340	gnl|CDD|223662	50	64	31	1	12	74	90	153	3e-16	67.3	COG0589	T					Universal stress protein UspA and related nucleotide-binding proteins
20150808-5_normC5K20_04360	gnl|CDD|225779	35.56	45	29	0	8	52	257	301	0.002	32.1	COG3239	I					Fatty acid desaturase
20150808-5_normC5K20_04370	gnl|CDD|224561	27.14	140	96	3	11	149	13	147	2e-26	99.3	COG1647	R					Esterase/lipase
20150808-5_normC5K20_04390	gnl|CDD|225581	32.45	151	77	2	62	211	1	127	1e-23	93.4	COG3039	L					Transposase and inactivated derivatives, IS5 family
20150808-5_normC5K20_04440	gnl|CDD|224406	44.4	241	119	5	6	246	7	232	2e-88	262	COG1489	R					DNA-binding protein, stimulates sugar fermentation
20150808-5_normC5K20_04460	gnl|CDD|223912	25.56	133	96	2	4	133	151	283	0.001	34.5	COG0842	V					ABC-type multidrug transport system, permease component
20150808-5_normC5K20_04470	gnl|CDD|225750	28	200	123	7	1407	1599	482	667	2e-06	49.5	COG3209	M					Rhs family protein
20150808-5_normC5K20_04500	gnl|CDD|223589	36.41	217	122	7	1	209	12	220	1e-41	145	COG0515	R	T	K	L		Serine/threonine protein kinase
20150808-5_normC5K20_04520	gnl|CDD|223256	46.86	207	106	3	1	207	276	478	2e-75	244	COG0178	L					Excinuclease ATPase subunit
20150808-5_normC5K20_04530	gnl|CDD|224094	42.94	177	95	1	80	256	66	236	1e-58	188	COG1173	E	P				ABC-type dipeptide/oligopeptide/nickel transport systems, permease components
20150808-5_normC5K20_04540	gnl|CDD|223715	33.5	200	107	5	27	224	111	286	2e-30	115	COG0642	T					Signal transduction histidine kinase
20150808-5_normC5K20_04560	gnl|CDD|224014	81.17	154	27	2	3	156	2	153	1e-99	291	COG1089	M					GDP-D-mannose dehydratase
20150808-5_normC5K20_04580	gnl|CDD|227308	28.04	107	68	2	13	111	139	244	8e-15	67.6	COG4974	L					Site-specific recombinase XerD
20150808-5_normC5K20_04590	gnl|CDD|223802	40.45	89	52	1	4	92	4	91	0.003	32.3	COG0730	R					Predicted permeases
20150808-5_normC5K20_04600	gnl|CDD|224223	43.1	116	63	1	6	121	16	128	1e-37	130	COG1304	C					L-lactate dehydrogenase (FMN-dependent) and related alpha-hydroxy acid dehydrogenases
20150808-5_normC5K20_04610	gnl|CDD|224054	39.68	63	37	1	15	76	2	64	1e-18	75	COG1131	V					ABC-type multidrug transport system, ATPase component
20150808-5_normC5K20_04630	gnl|CDD|223739	30.06	316	181	9	6	288	2	310	1e-73	229	COG0667	C					Predicted oxidoreductases (related to aryl-alcohol dehydrogenases)
20150808-5_normC5K20_04640	gnl|CDD|223528	18.8	234	153	5	1	225	99	304	2e-15	70.7	COG0451	M	G				Nucleoside-diphosphate-sugar epimerases
20150808-5_normC5K20_04690	gnl|CDD|224553	45.72	269	144	2	1	268	10	277	9e-112	326	COG1638	G					TRAP-type C4-dicarboxylate transport system, periplasmic component
20150808-5_normC5K20_04700	gnl|CDD|223715	38.1	63	36	1	25	87	270	329	2e-21	83.6	COG0642	T					Signal transduction histidine kinase
20150808-5_normC5K20_04710	gnl|CDD|223149	28.04	107	73	2	22	124	39	145	2e-18	74.7	COG0071	O					Molecular chaperone (small heat shock protein)
20150808-5_normC5K20_04730	gnl|CDD|224128	48.89	45	23	0	2	46	1	45	2e-14	64.9	COG1207	M					N-acetylglucosamine-1-phosphate uridyltransferase (contains nucleotidyltransferase and I-patch acetyltransferase domains)
20150808-5_normC5K20_04750	gnl|CDD|224643	27.14	70	48	1	123	189	174	243	0.005	34	COG1729	S					Uncharacterized protein conserved in bacteria
20150808-5_normC5K20_04760	gnl|CDD|225059	55.56	27	12	0	3	29	41	67	4e-06	38.4	COG2148	M					Sugar transferases involved in lipopolysaccharide synthesis
20150808-5_normC5K20_04770	gnl|CDD|223476	41.67	180	95	2	1	180	202	371	3e-56	182	COG0399	M					Predicted pyridoxal phosphate-dependent enzyme apparently involved in regulation of cell wall biogenesis
20150808-5_normC5K20_04800	gnl|CDD|223666	47.85	186	94	2	2	187	224	406	2e-67	212	COG0593	L					ATPase involved in DNA replication initiation
20150808-5_normC5K20_04820	gnl|CDD|225660	36.44	118	72	2	53	168	15	131	1e-23	92.8	COG3118	O					Thioredoxin domain-containing protein
20150808-5_normC5K20_04830	gnl|CDD|224440	48.42	696	334	13	5	690	10	690	0	780	COG1523	G					Type II secretory pathway, pullulanase PulA and related glycosidases
20150808-5_normC5K20_04840	gnl|CDD|223373	53.63	248	102	5	1	240	386	628	1e-94	291	COG0296	G					1,4-alpha-glucan branching enzyme
20150808-5_normC5K20_04850	gnl|CDD|223499	67.43	261	83	1	1	259	66	326	0	509	COG0422	H					Thiamine biosynthesis protein ThiC
20150808-5_normC5K20_04860	gnl|CDD|225174	32.42	256	137	5	1	255	125	345	5e-52	175	COG2265	J					SAM-dependent methyltransferases related to tRNA (uracil-5-)-methyltransferase
20150808-5_normC5K20_04870	gnl|CDD|226078	47.76	67	34	1	8	73	3	69	9e-17	68.9	COG3548	S					Predicted integral membrane protein
20150808-5_normC5K20_04880	gnl|CDD|225228	45.31	128	69	1	1	127	59	186	2e-37	125	COG2353	S					Uncharacterized conserved protein
20150808-5_normC5K20_04890	gnl|CDD|223981	47.06	102	53	1	1	101	323	424	3e-34	124	COG1053	C					Succinate dehydrogenase/fumarate reductase, flavoprotein subunit
20150808-5_normC5K20_04900	gnl|CDD|223981	47	100	52	1	1	99	323	422	4e-32	115	COG1053	C					Succinate dehydrogenase/fumarate reductase, flavoprotein subunit
20150808-5_normC5K20_04920	gnl|CDD|223715	39.19	148	85	2	2	149	193	335	6e-39	134	COG0642	T					Signal transduction histidine kinase
20150808-5_normC5K20_04930	gnl|CDD|223802	36.11	108	68	1	78	184	134	241	9e-14	64.7	COG0730	R					Predicted permeases
20150808-5_normC5K20_04940	gnl|CDD|223414	36.59	41	25	1	3	43	311	350	9e-05	35.6	COG0337	E					3-dehydroquinate synthetase
20150808-5_normC5K20_04950	gnl|CDD|223414	42.4	125	59	2	1	125	142	253	2e-38	134	COG0337	E					3-dehydroquinate synthetase
20150808-5_normC5K20_04980	gnl|CDD|223589	21.38	145	80	3	1	111	137	281	4e-11	56.3	COG0515	R	T	K	L		Serine/threonine protein kinase
20150808-5_normC5K20_05010	gnl|CDD|226365	21.64	134	96	2	319	443	314	447	0.0009	39.7	COG3846	U					Type IV secretory pathway, TrbL components
20150808-5_normC5K20_05020	gnl|CDD|223841	42.37	59	32	2	1	59	52	108	7e-09	51.5	COG0770	M					UDP-N-acetylmuramyl pentapeptide synthase
20150808-5_normC5K20_05090	gnl|CDD|223849	34.76	187	112	5	10	186	1	187	5e-34	119	COG0778	C					Nitroreductase
20150808-5_normC5K20_05110	gnl|CDD|225012	52.54	59	28	0	1	59	89	147	2e-22	84.7	COG2101	K					TATA-box binding protein (TBP), component of TFIID and TFIIIB
20150808-5_normC5K20_05120	gnl|CDD|225012	55.32	94	42	0	1	94	89	182	9e-37	122	COG2101	K					TATA-box binding protein (TBP), component of TFIID and TFIIIB
20150808-5_normC5K20_05130	gnl|CDD|226946	26.27	118	77	5	89	202	1	112	3e-32	120	COG4580	G					Maltoporin (phage lambda and maltose receptor)
20150808-5_normC5K20_05160	gnl|CDD|224594	31.93	166	95	3	32	194	167	317	4e-22	89.7	COG1680	V					Beta-lactamase class C and other penicillin binding proteins
20150808-5_normC5K20_05170	gnl|CDD|226350	28.57	49	35	0	51	99	512	560	3e-09	51.1	COG3829	K	T				Transcriptional regulator containing PAS, AAA-type ATPase, and DNA-binding domains
20150808-5_normC5K20_05180	gnl|CDD|223287	38.59	469	220	12	188	644	1	413	3e-125	386	COG0209	F					Ribonucleotide reductase, alpha subunit
20150808-5_normC5K20_05190	gnl|CDD|226651	36.59	41	26	0	7	47	143	183	4e-06	42.8	COG4188	R					Predicted dienelactone hydrolase
20150808-5_normC5K20_05220	gnl|CDD|223105	49.77	219	108	2	27	243	92	310	7e-91	274	COG0026	F					Phosphoribosylaminoimidazole carboxylase (NCAIR synthetase)
20150808-5_normC5K20_05230	gnl|CDD|225432	57.66	137	58	0	1	137	141	277	7e-70	212	COG2877	M					3-deoxy-D-manno-octulosonic acid (KDO) 8-phosphate synthase
20150808-5_normC5K20_05290	gnl|CDD|223605	32.04	206	129	4	21	224	21	217	1e-10	57.5	COG0531	E					Amino acid transporters
20150808-5_normC5K20_05310	gnl|CDD|223665	30.99	171	114	1	18	188	192	358	3e-37	131	COG0592	L					DNA polymerase sliding clamp subunit (PCNA homolog)
20150808-5_normC5K20_05320	gnl|CDD|223917	25	96	66	1	2	97	48	137	2e-10	51.8	COG0848	U					Biopolymer transport protein
20150808-5_normC5K20_05330	gnl|CDD|223247	30.77	312	181	8	1	312	4	280	8e-59	190	COG0169	E					Shikimate 5-dehydrogenase
20150808-5_normC5K20_05340	gnl|CDD|225794	22.33	103	75	2	5	106	20	118	3e-05	37.4	COG3255	I					Putative sterol carrier protein
20150808-5_normC5K20_05350	gnl|CDD|223247	34.12	170	105	4	1	167	4	169	7e-45	149	COG0169	E					Shikimate 5-dehydrogenase
20150808-5_normC5K20_05360	gnl|CDD|223917	25	96	66	1	2	97	48	137	2e-10	51.8	COG0848	U					Biopolymer transport protein
20150808-5_normC5K20_05370	gnl|CDD|226350	53.23	186	85	2	4	188	294	478	5e-88	269	COG3829	K	T				Transcriptional regulator containing PAS, AAA-type ATPase, and DNA-binding domains
20150808-5_normC5K20_05380	gnl|CDD|223769	25.11	235	169	1	8	235	49	283	0.0002	39.1	COG0697	G	E	R			Permeases of the drug/metabolite transporter (DMT) superfamily
20150808-5_normC5K20_05410	gnl|CDD|227122	26.76	71	52	0	19	89	358	428	0.0004	34.7	COG4783	R					Putative Zn-dependent protease, contains TPR repeats
20150808-5_normC5K20_05430	gnl|CDD|223357	43.89	180	99	2	1	179	147	325	8e-75	228	COG0280	C					Phosphotransacetylase
20150808-5_normC5K20_05460	gnl|CDD|227342	53.56	239	108	3	1	236	77	315	3e-103	317	COG5009	M					Membrane carboxypeptidase/penicillin-binding protein
20150808-5_normC5K20_05480	gnl|CDD|223550	35.07	730	427	15	1	686	191	917	0	623	COG0474	P					Cation transport ATPase
20150808-5_normC5K20_05490	gnl|CDD|223550	35.14	111	68	1	35	141	36	146	8e-24	95.9	COG0474	P					Cation transport ATPase
20150808-5_normC5K20_05510	gnl|CDD|223230	30.57	157	80	9	17	166	86	220	8e-21	85.7	COG0152	F					Phosphoribosylaminoimidazolesuccinocarboxamide (SAICAR) synthase
20150808-5_normC5K20_05520	gnl|CDD|223536	42.22	45	26	0	1	45	286	330	1e-11	58.7	COG0460	E					Homoserine dehydrogenase
20150808-5_normC5K20_05530	gnl|CDD|223769	32.2	59	40	0	1	59	234	292	8e-09	49.1	COG0697	G	E	R			Permeases of the drug/metabolite transporter (DMT) superfamily
20150808-5_normC5K20_05560	gnl|CDD|223589	35.71	154	88	5	35	184	3	149	1e-26	102	COG0515	R	T	K	L		Serine/threonine protein kinase
20150808-5_normC5K20_05580	gnl|CDD|224006	55.7	158	64	3	1	158	254	405	4e-68	216	COG1080	G					Phosphoenolpyruvate-protein kinase (PTS system EI component in bacteria)
20150808-5_normC5K20_05590	gnl|CDD|224006	49.15	59	30	0	1	59	169	227	8e-21	82.6	COG1080	G					Phosphoenolpyruvate-protein kinase (PTS system EI component in bacteria)
20150808-5_normC5K20_05600	gnl|CDD|224006	49.15	59	30	0	1	59	169	227	8e-21	82.6	COG1080	G					Phosphoenolpyruvate-protein kinase (PTS system EI component in bacteria)
20150808-5_normC5K20_05610	gnl|CDD|224006	55.7	158	64	3	1	158	254	405	4e-68	216	COG1080	G					Phosphoenolpyruvate-protein kinase (PTS system EI component in bacteria)
20150808-5_normC5K20_05650	gnl|CDD|225117	28	50	36	0	12	61	27	76	0.001	32.9	COG2207	K					AraC-type DNA-binding domain-containing proteins
20150808-5_normC5K20_05690	gnl|CDD|225117	28	50	36	0	12	61	27	76	0.001	32.9	COG2207	K					AraC-type DNA-binding domain-containing proteins
20150808-5_normC5K20_05720	gnl|CDD|224011	56.36	236	100	1	1	233	258	493	2e-127	374	COG1086	M	G				Predicted nucleoside-diphosphate sugar epimerases
20150808-5_normC5K20_05730	gnl|CDD|224014	68.51	181	48	1	1	181	154	325	7e-112	323	COG1089	M					GDP-D-mannose dehydratase
20150808-5_normC5K20_05790	gnl|CDD|224138	62.2	82	31	0	1	82	521	602	3e-41	140	COG1217	T					Predicted membrane GTPase involved in stress response
20150808-5_normC5K20_05830	gnl|CDD|224594	33.09	139	78	2	3	141	22	145	5e-23	90.4	COG1680	V					Beta-lactamase class C and other penicillin binding proteins
20150808-5_normC5K20_05840	gnl|CDD|226016	31.72	227	132	7	50	270	1	210	5e-44	150	COG3485	Q					Protocatechuate 3,4-dioxygenase beta subunit
20150808-5_normC5K20_05850	gnl|CDD|223656	32.89	298	190	7	1	289	1	297	9e-41	143	COG0583	K					Transcriptional regulator
20150808-5_normC5K20_05880	gnl|CDD|225059	52.07	169	79	2	5	171	56	224	5e-73	220	COG2148	M					Sugar transferases involved in lipopolysaccharide synthesis
20150808-5_normC5K20_05910	gnl|CDD|223229	48.07	181	86	3	12	186	56	234	5e-71	223	COG0151	F					Phosphoribosylamine-glycine ligase
20150808-5_normC5K20_05990	gnl|CDD|223419	51.35	37	17	1	1	37	471	506	3e-08	46.2	COG0342	U					Preprotein translocase subunit SecD
20150808-5_normC5K20_06000	gnl|CDD|223418	42.59	324	155	2	1	323	1	294	6e-108	319	COG0341	U					Preprotein translocase subunit SecF
20150808-5_normC5K20_06010	gnl|CDD|226365	25.71	105	77	1	220	324	308	411	0.004	35.9	COG3846	U					Type IV secretory pathway, TrbL components
20150808-5_normC5K20_06030	gnl|CDD|224321	36.46	96	59	1	59	154	40	133	3e-15	66.9	COG1403	V					Restriction endonuclease
20150808-5_normC5K20_06070	gnl|CDD|226462	48.31	89	44	1	26	112	21	109	5e-26	96.5	COG3953	R					SLT domain proteins
20150808-5_normC5K20_06080	gnl|CDD|224146	54.55	55	25	0	1	55	102	156	2e-16	66.9	COG1225	O					Peroxiredoxin
20150808-5_normC5K20_06090	gnl|CDD|227325	31.25	32	22	0	1	32	361	392	1e-06	41	COG4992	E					Ornithine/acetylornithine aminotransferase
20150808-5_normC5K20_06100	gnl|CDD|223156	47.9	119	61	1	8	126	6	123	9e-51	163	COG0078	E					Ornithine carbamoyltransferase
20150808-5_normC5K20_06150	gnl|CDD|223540	27.55	98	64	3	4	94	366	463	4e-09	52.1	COG0464	O					ATPases of the AAA+ class
20150808-5_normC5K20_06160	gnl|CDD|224322	20.7	372	250	10	278	641	145	479	4e-12	66.1	COG1404	O					Subtilisin-like serine proteases
20150808-5_normC5K20_06240	gnl|CDD|225110	46.58	161	86	0	1	161	92	252	1e-58	183	COG2200	T					FOG: EAL domain
20150808-5_normC5K20_06260	gnl|CDD|223616	66.15	195	56	1	1	195	487	671	3e-111	336	COG0542	O					ATPases with chaperone activity, ATP-binding subunit
20150808-5_normC5K20_06280	gnl|CDD|224699	55.17	29	13	0	7	35	443	471	4e-07	42.4	COG1785	P					Alkaline phosphatase
20150808-5_normC5K20_06320	gnl|CDD|223959	48.02	252	118	7	3	244	2	250	9e-78	236	COG1028	I	Q	R			Dehydrogenases with different specificities (related to short-chain alcohol dehydrogenases)
20150808-5_normC5K20_06330	gnl|CDD|223959	61.9	21	8	0	1	21	154	174	0.0003	34	COG1028	I	Q	R			Dehydrogenases with different specificities (related to short-chain alcohol dehydrogenases)
20150808-5_normC5K20_06340	gnl|CDD|223833	39.39	66	40	0	3	68	25	90	9e-10	48.4	COG0762	S					Predicted integral membrane protein
20150808-5_normC5K20_06360	gnl|CDD|223480	54.46	112	49	1	2	111	6	117	4e-47	157	COG0403	E					Glycine cleavage system protein P (pyridoxal-binding), N-terminal domain
20150808-5_normC5K20_06380	gnl|CDD|225363	33.03	109	73	0	8	116	117	225	2e-17	75.4	COG2804	N	U				Type II secretory pathway, ATPase PulE/Tfp pilus assembly pathway, ATPase PilB
20150808-5_normC5K20_06400	gnl|CDD|224069	41.03	39	23	0	1	39	30	68	4e-08	44	COG1146	C					Ferredoxin
20150808-5_normC5K20_06430	gnl|CDD|226256	60.42	48	19	0	113	160	19	66	4e-15	70.2	COG3733	Q					Cu2+-containing amine oxidase
20150808-5_normC5K20_06450	gnl|CDD|223777	37.3	126	70	3	30	155	84	200	6e-18	75.2	COG0705	R					Uncharacterized membrane protein (homolog of Drosophila rhomboid)
20150808-5_normC5K20_06490	gnl|CDD|226702	48.02	227	118	0	36	262	516	742	2e-75	243	COG4251	T					Bacteriophytochrome (light-regulated signal transduction histidine kinase)
20150808-5_normC5K20_06500	gnl|CDD|225107	31.07	103	59	3	11	110	24	117	4e-16	69.3	COG2197	T	K				Response regulator containing a CheY-like receiver domain and an HTH DNA-binding domain
20150808-5_normC5K20_06510	gnl|CDD|223715	42.74	124	64	2	1	124	215	331	3e-30	117	COG0642	T					Signal transduction histidine kinase
20150808-5_normC5K20_06520	gnl|CDD|223666	25.84	89	56	3	19	101	1	85	4e-08	49.6	COG0593	L					ATPase involved in DNA replication initiation
20150808-5_normC5K20_06550	gnl|CDD|223953	40.59	202	107	3	24	212	192	393	8e-59	194	COG1022	I					Long-chain acyl-CoA synthetases (AMP-forming)
20150808-5_normC5K20_06560	gnl|CDD|226164	52.53	158	71	1	1	154	63	220	2e-70	214	COG3638	P					ABC-type phosphate/phosphonate transport system, ATPase component
20150808-5_normC5K20_06590	gnl|CDD|223515	43.48	92	52	0	1	92	289	380	6e-25	96.2	COG0438	M					Glycosyltransferase
20150808-5_normC5K20_06600	gnl|CDD|223590	43.24	111	62	1	1	111	13	122	9e-32	111	COG0516	F					IMP dehydrogenase/GMP reductase
20150808-5_normC5K20_06630	gnl|CDD|223363	22.89	83	46	4	123	205	168	232	2e-05	42	COG0286	V					Type I restriction-modification system methyltransferase subunit
20150808-5_normC5K20_06640	gnl|CDD|225176	33.64	110	64	5	357	459	5	112	7e-11	60.1	COG2267	I					Lysophospholipase
20150808-5_normC5K20_06690	gnl|CDD|224346	32.56	172	100	6	12	180	723	881	1e-26	106	COG1429	H					Cobalamin biosynthesis protein CobN and related Mg-chelatases
20150808-5_normC5K20_06700	gnl|CDD|226040	36.94	157	92	5	1	152	157	311	5e-21	84.8	COG3509	Q					Poly(3-hydroxybutyrate) depolymerase
20150808-5_normC5K20_06710	gnl|CDD|223513	47.11	121	58	5	3	118	274	393	5e-33	117	COG0436	E					Aspartate/tyrosine/aromatic aminotransferase
20150808-5_normC5K20_06720	gnl|CDD|223430	59.57	188	75	1	1	187	1	188	3e-102	294	COG0353	L					Recombinational DNA repair protein (RecF pathway)
20150808-5_normC5K20_06730	gnl|CDD|223800	27.89	190	122	5	14	202	3	178	2e-19	83.5	COG0728	R					Uncharacterized membrane protein, putative virulence factor
20150808-5_normC5K20_06740	gnl|CDD|225456	34.15	41	13	2	1	35	49	81	0.0001	34.3	COG2904	S					Uncharacterized protein conserved in bacteria
20150808-5_normC5K20_06790	gnl|CDD|223991	33.01	103	52	3	1	101	1	88	3e-13	62	COG1063	E	R				Threonine dehydrogenase and related Zn-dependent dehydrogenases
20150808-5_normC5K20_06800	gnl|CDD|224228	24.28	173	127	2	18	188	8	178	6e-11	56.9	COG1309	K					Transcriptional regulator
20150808-5_normC5K20_06810	gnl|CDD|224983	36.81	451	270	6	2	449	5	443	2e-139	409	COG2072	P					Predicted flavoprotein involved in K+ transport
20150808-5_normC5K20_06820	gnl|CDD|223808	27.84	97	44	4	69	161	211	285	2e-05	41.7	COG0737	F					5'-nucleotidase/2',3'-cyclic phosphodiesterase and related esterases
20150808-5_normC5K20_06830	gnl|CDD|223755	19.05	147	113	2	4	150	179	319	7e-05	38.6	COG0683	E					ABC-type branched-chain amino acid transport systems, periplasmic component
20150808-5_normC5K20_06860	gnl|CDD|225632	26.97	89	47	1	8	96	73	143	8e-06	39.2	COG3090	G					TRAP-type C4-dicarboxylate transport system, small permease component
20150808-5_normC5K20_06870	gnl|CDD|224509	44.26	61	34	0	47	107	1	61	1e-12	60.6	COG1593	G					TRAP-type C4-dicarboxylate transport system, large permease component
20150808-5_normC5K20_06900	gnl|CDD|223112	42.37	59	29	2	1	57	4	59	1e-11	56.1	COG0034	F					Glutamine phosphoribosylpyrophosphate amidotransferase
20150808-5_normC5K20_06910	gnl|CDD|223119	64.2	81	29	0	23	103	2	82	4e-40	131	COG0041	F					Phosphoribosylcarboxyaminoimidazole (NCAIR) mutase
20150808-5_normC5K20_06940	gnl|CDD|224720	20	145	115	1	7	150	49	193	6e-05	39	COG1807	M					4-amino-4-deoxy-L-arabinose transferase and related glycosyltransferases of PMT family
20150808-5_normC5K20_06950	gnl|CDD|224055	29.71	340	233	3	10	349	1	334	3e-62	209	COG1132	V					ABC-type multidrug transport system, ATPase and permease components
20150808-5_normC5K20_06960	gnl|CDD|223834	31.43	385	256	3	1	385	5	381	2e-106	319	COG0763	M					Lipid A disaccharide synthetase
20150808-5_normC5K20_06970	gnl|CDD|225136	48.89	45	23	0	1	45	194	238	2e-13	58.8	COG2226	H					Methylase involved in ubiquinone/menaquinone biosynthesis
20150808-5_normC5K20_06990	gnl|CDD|223755	20.35	113	86	3	9	117	252	364	9e-08	47	COG0683	E					ABC-type branched-chain amino acid transport systems, periplasmic component
20150808-5_normC5K20_07000	gnl|CDD|223981	38.78	49	30	0	5	53	3	51	4e-13	60.5	COG1053	C					Succinate dehydrogenase/fumarate reductase, flavoprotein subunit
20150808-5_normC5K20_07010	gnl|CDD|223526	47.21	197	91	4	3	198	182	366	5e-74	234	COG0449	M					Glucosamine 6-phosphate synthetase, contains amidotransferase and phosphosugar isomerase domains
20150808-5_normC5K20_07020	gnl|CDD|224511	39.13	46	28	0	1	46	136	181	3e-08	44.3	COG1595	K					DNA-directed RNA polymerase specialized sigma subunit, sigma24 homolog
20150808-5_normC5K20_07040	gnl|CDD|224006	50	150	74	1	1	149	408	557	4e-64	205	COG1080	G					Phosphoenolpyruvate-protein kinase (PTS system EI component in bacteria)
20150808-5_normC5K20_07050	gnl|CDD|223541	45.74	94	51	0	99	192	148	241	6e-21	88.1	COG0465	O					ATP-dependent Zn proteases
20150808-5_normC5K20_07060	gnl|CDD|227297	60.13	158	54	2	1	153	172	325	4e-65	203	COG4962	U					Flp pilus assembly protein, ATPase CpaF
20150808-5_normC5K20_07090	gnl|CDD|227297	60.13	158	54	2	1	153	172	325	4e-65	203	COG4962	U					Flp pilus assembly protein, ATPase CpaF
20150808-5_normC5K20_07130	gnl|CDD|225183	56.46	147	64	0	1	147	563	709	8e-60	196	COG2274	V					ABC-type bacteriocin/lantibiotic exporters, contain an N-terminal double-glycine peptidase domain
20150808-5_normC5K20_07140	gnl|CDD|224055	44.59	379	207	2	1	379	190	565	6e-135	399	COG1132	V					ABC-type multidrug transport system, ATPase and permease components
20150808-5_normC5K20_07160	gnl|CDD|225043	27.08	96	65	3	83	177	358	449	1e-05	41.7	COG2132	Q					Putative multicopper oxidases
20150808-5_normC5K20_07170	gnl|CDD|225107	33.73	83	55	0	17	99	126	208	5e-22	84.7	COG2197	T	K				Response regulator containing a CheY-like receiver domain and an HTH DNA-binding domain
20150808-5_normC5K20_07180	gnl|CDD|225432	61.59	138	53	0	4	141	3	140	5e-72	217	COG2877	M					3-deoxy-D-manno-octulosonic acid (KDO) 8-phosphate synthase
20150808-5_normC5K20_07200	gnl|CDD|223607	49.01	151	71	1	1	151	34	178	6e-68	210	COG0533	O					Metal-dependent proteases with possible chaperone activity
20150808-5_normC5K20_07210	gnl|CDD|223607	49.01	151	71	1	1	151	34	178	6e-68	210	COG0533	O					Metal-dependent proteases with possible chaperone activity
20150808-5_normC5K20_07240	gnl|CDD|224392	47.37	95	46	1	39	133	18	108	9e-21	83	COG1475	K					Predicted transcriptional regulators
20150808-5_normC5K20_07260	gnl|CDD|223582	27.66	47	28	2	42	84	199	243	0.001	33.1	COG0508	C					Pyruvate/2-oxoglutarate dehydrogenase complex, dihydrolipoamide acyltransferase (E2) component, and related enzymes
20150808-5_normC5K20_07290	gnl|CDD|224419	26.32	57	34	2	50	106	353	401	4e-05	39.8	COG1502	I					Phosphatidylserine/phosphatidylglycerophosphate/cardiolipin synthases and related enzymes
20150808-5_normC5K20_07300	gnl|CDD|223777	23.35	167	114	3	104	262	67	227	2e-13	66.3	COG0705	R					Uncharacterized membrane protein (homolog of Drosophila rhomboid)
20150808-5_normC5K20_07320	gnl|CDD|224419	26.32	57	34	2	50	106	353	401	4e-05	39.8	COG1502	I					Phosphatidylserine/phosphatidylglycerophosphate/cardiolipin synthases and related enzymes
20150808-5_normC5K20_07380	gnl|CDD|227342	37.06	143	81	3	1	142	318	452	2e-37	133	COG5009	M					Membrane carboxypeptidase/penicillin-binding protein
20150808-5_normC5K20_07460	gnl|CDD|223579	58.12	351	133	3	11	361	4	340	0	562	COG0505	E	F				Carbamoylphosphate synthase small subunit
20150808-5_normC5K20_07470	gnl|CDD|225734	52.21	136	62	1	1	133	2	137	4e-42	136	COG3193	R					Uncharacterized protein, possibly involved in utilization of glycolate and propanediol
20150808-5_normC5K20_07480	gnl|CDD|223742	34.89	235	145	4	1	229	1	233	7e-34	121	COG0670	R					Integral membrane protein, interacts with FtsH
20150808-5_normC5K20_07500	gnl|CDD|224748	21.97	132	100	2	8	136	49	180	1e-06	43.6	COG1835	I					Predicted acyltransferases
20150808-5_normC5K20_07520	gnl|CDD|225744	19.05	63	46	2	1	60	1	61	0.006	30.4	COG3203	M					Outer membrane protein (porin)
20150808-5_normC5K20_07540	gnl|CDD|224013	60.61	33	13	0	1	33	1	33	9e-15	63.8	COG1088	M					dTDP-D-glucose 4,6-dehydratase
20150808-5_normC5K20_07600	gnl|CDD|224054	40.15	137	80	1	1	135	43	179	7e-41	137	COG1131	V					ABC-type multidrug transport system, ATPase component
20150808-5_normC5K20_07650	gnl|CDD|223715	25.64	117	86	1	23	138	34	150	2e-09	52.4	COG0642	T					Signal transduction histidine kinase
20150808-5_normC5K20_07660	gnl|CDD|226762	56.82	132	55	1	1	132	116	245	1e-57	180	COG4312	S					Uncharacterized protein conserved in bacteria
20150808-5_normC5K20_07740	gnl|CDD|223147	56.54	451	155	5	1	448	71	483	0	628	COG0069	E					Glutamate synthase domain 2
20150808-5_normC5K20_07750	gnl|CDD|225111	45.45	77	42	0	4	80	263	339	8e-27	98.5	COG2201	N	T				Chemotaxis response regulator containing a CheY-like receiver domain and a methylesterase domain
20150808-5_normC5K20_07770	gnl|CDD|223855	35.21	71	44	1	1	71	56	124	3e-12	55.6	COG0784	T					FOG: CheY-like receiver
20150808-5_normC5K20_07780	gnl|CDD|223716	29.52	620	400	10	18	626	114	707	1e-102	330	COG0643	N	T				Chemotaxis protein histidine kinase and related kinases
20150808-5_normC5K20_07790	gnl|CDD|223905	29.03	155	107	1	45	196	6	160	9e-31	110	COG0835	N	T				Chemotaxis signal transduction protein
20150808-5_normC5K20_07800	gnl|CDD|225111	34.47	380	202	7	8	382	2	339	5e-78	245	COG2201	N	T				Chemotaxis response regulator containing a CheY-like receiver domain and a methylesterase domain
20150808-5_normC5K20_07920	gnl|CDD|225113	17.65	153	123	3	34	183	2	154	0.003	34.2	COG2203	T					FOG: GAF domain
20150808-5_normC5K20_07990	gnl|CDD|226602	36.11	108	65	2	18	125	116	219	2e-19	78.7	COG4117	C					Thiosulfate reductase cytochrome B subunit (membrane anchoring protein)
20150808-5_normC5K20_08010	gnl|CDD|225361	23.48	132	89	3	5	129	40	166	5e-08	46.9	COG2801	L					Transposase and inactivated derivatives
20150808-5_normC5K20_08040	gnl|CDD|223729	26.47	68	50	0	1	68	199	266	3e-08	46.1	COG0656	R					Aldo/keto reductases, related to diketogulonate reductase
20150808-5_normC5K20_08050	gnl|CDD|227850	37.11	159	92	5	1	152	191	348	5e-11	57.5	COG5563	S					Predicted integral membrane proteins containing uncharacterized repeats
20150808-5_normC5K20_08070	gnl|CDD|223846	28.05	164	112	2	20	182	46	204	1e-14	68.1	COG0775	F					Nucleoside phosphorylase
20150808-5_normC5K20_08080	gnl|CDD|224571	34.2	421	259	9	2	416	108	516	2e-69	228	COG1657	I					Squalene cyclase
20150808-5_normC5K20_08120	gnl|CDD|223460	38.75	80	43	1	1	74	309	388	3e-14	68.2	COG0383	G					Alpha-mannosidase
20150808-5_normC5K20_08130	gnl|CDD|225111	32.02	178	115	3	1	178	2	173	2e-26	100	COG2201	N	T				Chemotaxis response regulator containing a CheY-like receiver domain and a methylesterase domain
20150808-5_normC5K20_08140	gnl|CDD|223539	43.96	91	43	2	27	109	3	93	5e-20	80.9	COG0463	M					Glycosyltransferases involved in cell wall biogenesis
20150808-5_normC5K20_08150	gnl|CDD|223515	29.41	51	36	0	2	52	330	380	0.0006	33.8	COG0438	M					Glycosyltransferase
20150808-5_normC5K20_08160	gnl|CDD|223411	19.35	62	46	1	3	64	29	86	4e-11	54.9	COG0334	E					Glutamate dehydrogenase/leucine dehydrogenase
20150808-5_normC5K20_08180	gnl|CDD|223287	44	125	58	1	1	125	414	526	3e-39	137	COG0209	F					Ribonucleotide reductase, alpha subunit
20150808-5_normC5K20_08210	gnl|CDD|225818	31.64	177	98	3	1	176	84	238	5e-27	101	COG3279	K	T				Response regulator of the LytR/AlgR family
20150808-5_normC5K20_08240	gnl|CDD|223399	39.87	153	73	5	12	147	2	152	2e-29	111	COG0322	L					Nuclease subunit of the excinuclease complex
20150808-5_normC5K20_08250	gnl|CDD|224914	40.46	131	65	3	11	140	102	220	2e-31	111	COG2003	L					DNA repair proteins
20150808-5_normC5K20_08260	gnl|CDD|224914	40.46	131	65	3	11	140	102	220	2e-31	111	COG2003	L					DNA repair proteins
20150808-5_normC5K20_08270	gnl|CDD|223736	31.49	181	116	3	3	175	19	199	5e-35	122	COG0664	T					cAMP-binding proteins - catabolite gene activator and regulatory subunit of cAMP-dependent protein kinases
20150808-5_normC5K20_08290	gnl|CDD|223917	48.57	35	18	0	2	36	5	39	1e-05	36.4	COG0848	U					Biopolymer transport protein
20150808-5_normC5K20_08300	gnl|CDD|223881	41.46	41	24	0	4	44	158	198	1e-05	37.7	COG0811	U					Biopolymer transport proteins
20150808-5_normC5K20_08310	gnl|CDD|223777	26.28	137	87	2	8	136	26	156	2e-08	48.2	COG0705	R					Uncharacterized membrane protein (homolog of Drosophila rhomboid)
20150808-5_normC5K20_08320	gnl|CDD|225605	30	80	56	0	136	215	24	103	6e-05	40.5	COG3063	N	U				Tfp pilus assembly protein PilF
20150808-5_normC5K20_08330	gnl|CDD|223943	21.58	190	133	5	25	209	6	184	9e-07	46	COG1011	R					Predicted hydrolase (HAD superfamily)
20150808-5_normC5K20_08360	gnl|CDD|226485	90.16	122	12	0	1	122	140	261	1e-85	256	COG3977	E					Alanine-alpha-ketoisovalerate (or valine-pyruvate) aminotransferase
20150808-5_normC5K20_08390	gnl|CDD|224455	24.7	166	115	1	15	170	43	208	7e-11	57.1	COG1538	M	U				Outer membrane protein
20150808-5_normC5K20_08400	gnl|CDD|224455	24.7	166	115	1	15	170	43	208	7e-11	57.1	COG1538	M	U				Outer membrane protein
20150808-5_normC5K20_08440	gnl|CDD|223589	28.69	122	77	4	2	119	20	135	3e-16	71.3	COG0515	R	T	K	L		Serine/threonine protein kinase
20150808-5_normC5K20_08460	gnl|CDD|223592	65	20	7	0	3	22	1	20	0.0005	31.8	COG0518	F					GMP synthase - Glutamine amidotransferase domain
20150808-5_normC5K20_08470	gnl|CDD|225371	24.29	387	265	9	29	410	31	394	2e-16	77.7	COG2814	G					Arabinose efflux permease
20150808-5_normC5K20_08480	gnl|CDD|223590	29.02	224	105	11	90	313	1	170	3e-42	144	COG0516	F					IMP dehydrogenase/GMP reductase
20150808-5_normC5K20_08520	gnl|CDD|224346	19.08	131	96	3	13	137	1238	1364	0.0001	38.5	COG1429	H					Cobalamin biosynthesis protein CobN and related Mg-chelatases
20150808-5_normC5K20_08530	gnl|CDD|227342	55.65	115	51	0	1	115	116	230	3e-51	171	COG5009	M					Membrane carboxypeptidase/penicillin-binding protein
20150808-5_normC5K20_08550	gnl|CDD|224522	47.73	44	23	0	11	54	2	45	2e-09	49.3	COG1606	R					ATP-utilizing enzymes of the PP-loop superfamily
20150808-5_normC5K20_08560	gnl|CDD|224011	40.48	84	50	0	1	84	488	571	5e-20	82.3	COG1086	M	G				Predicted nucleoside-diphosphate sugar epimerases
20150808-5_normC5K20_08570	gnl|CDD|223589	19.15	94	73	1	25	115	172	265	7e-06	40.5	COG0515	R	T	K	L		Serine/threonine protein kinase
20150808-5_normC5K20_08590	gnl|CDD|223609	26.89	119	80	4	3	115	99	216	3e-08	47.7	COG0535	R					Predicted Fe-S oxidoreductases
20150808-5_normC5K20_08670	gnl|CDD|224851	25	108	76	2	15	118	201	307	6e-08	47.1	COG1940	K	G				Transcriptional regulator/sugar kinase
20150808-5_normC5K20_08710	gnl|CDD|224759	32.63	95	61	1	10	104	35	126	3e-14	62.6	COG1846	K					Transcriptional regulators
20150808-5_normC5K20_08730	gnl|CDD|225048	34.21	114	70	3	25	133	50	163	3e-13	60.8	COG2137	R					Uncharacterized protein conserved in bacteria
20150808-5_normC5K20_08740	gnl|CDD|226036	28.96	366	217	16	26	367	132	478	7e-42	153	COG3505	U					Type IV secretory pathway, VirD4 components
20150808-5_normC5K20_08780	gnl|CDD|224250	71.01	69	20	0	45	113	6	74	5e-40	139	COG1331	O					Highly conserved protein containing a thioredoxin domain
20150808-5_normC5K20_08790	gnl|CDD|223842	42.17	166	83	5	1	163	197	352	4e-47	158	COG0771	M					UDP-N-acetylmuramoylalanine-D-glutamate ligase
20150808-5_normC5K20_08830	gnl|CDD|224012	34.41	93	59	2	2	93	229	320	7e-16	68.7	COG1087	M					UDP-glucose 4-epimerase
20150808-5_normC5K20_08850	gnl|CDD|223206	37.84	74	40	1	10	83	13	80	1e-14	65.3	COG0128	E					5-enolpyruvylshikimate-3-phosphate synthase
20150808-5_normC5K20_08860	gnl|CDD|224146	25.93	108	63	2	3	110	37	127	9e-13	58.8	COG1225	O					Peroxiredoxin
20150808-5_normC5K20_08870	gnl|CDD|224571	33.13	504	300	13	110	607	1	473	7e-66	224	COG1657	I					Squalene cyclase
20150808-5_normC5K20_08880	gnl|CDD|225885	27.78	36	26	0	74	109	401	436	0.002	33.2	COG3349	S					Uncharacterized conserved protein
20150808-5_normC5K20_08920	gnl|CDD|224118	67.89	109	35	0	1	109	855	963	1e-68	221	COG1197	L	K				Transcription-repair coupling factor (superfamily II helicase)
20150808-5_normC5K20_08970	gnl|CDD|224137	35.09	114	64	3	1	110	3	110	5e-21	83.3	COG1216	R					Predicted glycosyltransferases
20150808-5_normC5K20_08980	gnl|CDD|223715	25.32	79	56	1	30	108	113	188	6e-09	49.8	COG0642	T					Signal transduction histidine kinase
20150808-5_normC5K20_08990	gnl|CDD|223252	28.17	71	41	1	10	70	137	207	8e-08	45.3	COG0174	E					Glutamine synthetase
20150808-5_normC5K20_09000	gnl|CDD|223252	40.48	42	25	0	2	43	225	266	5e-10	51.9	COG0174	E					Glutamine synthetase
20150808-5_normC5K20_09010	gnl|CDD|223816	48.67	113	56	2	3	115	2	112	5e-43	140	COG0745	T	K				Response regulators consisting of a CheY-like receiver domain and a winged-helix DNA-binding domain
20150808-5_normC5K20_09020	gnl|CDD|223776	38.5	226	136	1	1	226	4	226	1e-48	160	COG0704	P					Phosphate uptake regulator
20150808-5_normC5K20_09030	gnl|CDD|224042	67.73	251	80	1	11	261	4	253	1e-179	495	COG1117	P					ABC-type phosphate transport system, ATPase component
20150808-5_normC5K20_09040	gnl|CDD|223654	41.43	70	37	2	6	71	220	289	2e-15	66.1	COG0581	P					ABC-type phosphate transport system, permease component
20150808-5_normC5K20_09050	gnl|CDD|223959	40	115	65	3	7	120	114	225	2e-20	82.2	COG1028	I	Q	R			Dehydrogenases with different specificities (related to short-chain alcohol dehydrogenases)
20150808-5_normC5K20_09090	gnl|CDD|226483	42.86	28	16	0	77	104	470	497	0.0001	37.4	COG3975	R					Predicted protease with the C-terminal PDZ domain
20150808-5_normC5K20_09100	gnl|CDD|223955	33.75	80	48	1	26	105	7	81	2e-16	69.4	COG1024	I					Enoyl-CoA hydratase/carnithine racemase
20150808-5_normC5K20_09110	gnl|CDD|223373	61.15	157	60	1	1	156	254	410	1e-72	229	COG0296	G					1,4-alpha-glucan branching enzyme
20150808-5_normC5K20_09150	gnl|CDD|223513	40	160	90	4	1	155	218	376	2e-50	165	COG0436	E					Aspartate/tyrosine/aromatic aminotransferase
20150808-5_normC5K20_09170	gnl|CDD|225605	23.19	69	51	1	10	78	40	106	0.001	37.8	COG3063	N	U				Tfp pilus assembly protein PilF
20150808-5_normC5K20_09180	gnl|CDD|223669	21.67	263	167	6	20	246	22	281	2e-22	91.2	COG0596	R					Predicted hydrolases or acyltransferases (alpha/beta hydrolase superfamily)
20150808-5_normC5K20_09190	gnl|CDD|223779	26.36	220	142	7	182	392	147	355	2e-19	85.8	COG0707	M					UDP-N-acetylglucosamine:LPS N-acetylglucosamine transferase
20150808-5_normC5K20_09210	gnl|CDD|225115	50.98	153	72	2	1	153	540	689	1e-47	163	COG2205	T					Osmosensitive K+ channel histidine kinase
20150808-5_normC5K20_09220	gnl|CDD|223688	29.89	87	54	3	1	86	48	128	2e-11	54.2	COG0615	M	I				Cytidylyltransferase
20150808-5_normC5K20_09230	gnl|CDD|223816	41.77	158	87	3	3	155	58	215	1e-44	146	COG0745	T	K				Response regulators consisting of a CheY-like receiver domain and a winged-helix DNA-binding domain
20150808-5_normC5K20_09240	gnl|CDD|223715	25.17	151	108	3	1	150	36	182	3e-12	60.5	COG0642	T					Signal transduction histidine kinase
20150808-5_normC5K20_09250	gnl|CDD|223715	25.17	151	108	3	1	150	36	182	3e-12	60.5	COG0642	T					Signal transduction histidine kinase
20150808-5_normC5K20_09270	gnl|CDD|223605	33.33	96	62	1	10	103	255	350	2e-08	48.2	COG0531	E					Amino acid transporters
20150808-5_normC5K20_09280	gnl|CDD|227297	56.31	103	45	0	1	103	68	170	8e-40	135	COG4962	U					Flp pilus assembly protein, ATPase CpaF
20150808-5_normC5K20_09300	gnl|CDD|223907	43.53	317	175	3	6	320	5	319	9e-108	318	COG0837	G					Glucokinase
20150808-5_normC5K20_09310	gnl|CDD|225783	26.55	226	150	9	74	289	104	323	8e-16	74.3	COG3243	I					Poly(3-hydroxyalkanoate) synthetase
20150808-5_normC5K20_09330	gnl|CDD|223120	49.04	104	51	2	1	102	105	208	4e-41	137	COG0042	J					tRNA-dihydrouridine synthase
20150808-5_normC5K20_09350	gnl|CDD|224941	34.65	101	58	2	1	100	61	154	5e-24	89.1	COG2030	I					Acyl dehydratase
20150808-5_normC5K20_09360	gnl|CDD|223842	46.43	140	73	2	14	152	55	193	5e-54	176	COG0771	M					UDP-N-acetylmuramoylalanine-D-glutamate ligase
20150808-5_normC5K20_09370	gnl|CDD|223515	28.87	142	92	4	1	141	181	314	6e-18	76.9	COG0438	M					Glycosyltransferase
20150808-5_normC5K20_09390	gnl|CDD|224574	56.67	30	12	1	1	30	257	285	9e-06	38	COG1660	R					Predicted P-loop-containing kinase
20150808-5_normC5K20_09430	gnl|CDD|225121	15.16	277	199	6	36	299	184	437	0.008	34.5	COG2211	G					Na+/melibiose symporter and related transporters
20150808-5_normC5K20_09440	gnl|CDD|224893	45.54	325	144	6	1	325	266	557	4e-123	365	COG1982	E					Arginine/lysine/ornithine decarboxylases
20150808-5_normC5K20_09450	gnl|CDD|223864	33.67	98	64	1	3	100	64	160	1e-20	82.4	COG0793	M					Periplasmic protease
20150808-5_normC5K20_09480	gnl|CDD|227300	36.84	152	95	1	1	151	107	258	3e-28	104	COG4965	U					Flp pilus assembly protein TadB
20150808-5_normC5K20_09500	gnl|CDD|224011	42.54	134	73	2	19	152	153	282	1e-40	141	COG1086	M	G				Predicted nucleoside-diphosphate sugar epimerases
20150808-5_normC5K20_09510	gnl|CDD|226485	84.89	139	21	0	1	139	262	400	7e-96	284	COG3977	E					Alanine-alpha-ketoisovalerate (or valine-pyruvate) aminotransferase
20150808-5_normC5K20_09530	gnl|CDD|224772	44.87	78	41	1	2	79	29	104	6e-23	86.6	COG1859	J					RNA:NAD 2'-phosphotransferase
20150808-5_normC5K20_09540	gnl|CDD|223394	43.88	98	54	1	9	105	9	106	3e-29	108	COG0317	T	K				Guanosine polyphosphate pyrophosphohydrolases/synthetases
20150808-5_normC5K20_09550	gnl|CDD|227361	15.31	98	77	2	149	246	3	94	0.004	35.2	COG5028	U					Vesicle coat complex COPII, subunit SEC24/subunit SFB2/subunit SFB3
20150808-5_normC5K20_09560	gnl|CDD|227924	22.28	184	121	7	15	192	44	211	0.006	33.7	COG5637	S					Predicted integral membrane protein
20150808-5_normC5K20_09590	gnl|CDD|227299	49.61	127	58	3	23	148	299	420	2e-45	154	COG4964	U					Flp pilus assembly protein, secretin CpaC
20150808-5_normC5K20_09620	gnl|CDD|225381	31.25	64	42	1	1	62	106	169	0.001	32.4	COG2825	M					Outer membrane protein
20150808-5_normC5K20_09630	gnl|CDD|223974	52.54	59	28	0	2	60	6	64	2e-13	61.2	COG1044	M					UDP-3-O-[3-hydroxymyristoyl] glucosamine N-acyltransferase
20150808-5_normC5K20_09680	gnl|CDD|225176	34.78	46	30	0	11	56	94	139	0.001	34.7	COG2267	I					Lysophospholipase
20150808-5_normC5K20_09700	gnl|CDD|223848	69.8	149	45	0	1	149	125	273	7e-88	259	COG0777	I					Acetyl-CoA carboxylase beta subunit
20150808-5_normC5K20_09710	gnl|CDD|223528	37.84	185	98	5	2	179	2	176	4e-37	130	COG0451	M	G				Nucleoside-diphosphate-sugar epimerases
20150808-5_normC5K20_09720	gnl|CDD|223936	48.87	444	192	7	11	454	3	411	0	542	COG1004	M					Predicted UDP-glucose 6-dehydrogenase
20150808-5_normC5K20_09730	gnl|CDD|223321	27.89	147	98	2	10	148	559	705	3e-19	82.2	COG0243	C					Anaerobic dehydrogenases, typically selenocysteine-containing
20150808-5_normC5K20_09740	gnl|CDD|223321	27.89	147	98	2	10	148	559	705	3e-19	82.2	COG0243	C					Anaerobic dehydrogenases, typically selenocysteine-containing
20150808-5_normC5K20_09750	gnl|CDD|224323	60	60	24	0	17	76	92	151	1e-21	83.9	COG1405	K					Transcription initiation factor TFIIIB, Brf1 subunit/Transcription initiation factor TFIIB
20150808-5_normC5K20_09780	gnl|CDD|223394	61.29	93	36	0	4	96	112	204	3e-44	150	COG0317	T	K				Guanosine polyphosphate pyrophosphohydrolases/synthetases
20150808-5_normC5K20_09810	gnl|CDD|224129	48.45	97	48	2	1	96	49	144	7e-31	110	COG1208	M	J				Nucleoside-diphosphate-sugar pyrophosphorylase involved in lipopolysaccharide biosynthesis/translation initiation factor 2B, gamma/epsilon subunits (eIF-2Bgamma/eIF-2Bepsilon)
20150808-5_normC5K20_09820	gnl|CDD|223656	30.77	91	63	0	1	91	14	104	2e-13	61.9	COG0583	K					Transcriptional regulator
20150808-5_normC5K20_09840	gnl|CDD|224117	29.79	47	33	0	47	93	696	742	0.007	33.1	COG1196	D					Chromosome segregation ATPases
20150808-5_normC5K20_09850	gnl|CDD|223644	43.6	211	114	1	53	258	24	234	6e-78	237	COG0571	K					dsRNA-specific ribonuclease
20150808-5_normC5K20_09880	gnl|CDD|224120	29.79	47	31	1	48	94	6	50	8e-05	37.1	COG1199	K	L				Rad3-related DNA helicases
20150808-5_normC5K20_09900	gnl|CDD|223360	58.82	51	21	0	1	51	5	55	3e-23	86.1	COG0283	F					Cytidylate kinase
20150808-5_normC5K20_09920	gnl|CDD|223607	46.88	32	16	1	1	32	1	31	2e-08	45.3	COG0533	O					Metal-dependent proteases with possible chaperone activity
20150808-5_normC5K20_09990	gnl|CDD|223145	48.94	141	62	2	2	142	118	248	4e-54	174	COG0067	E					Glutamate synthase domain 1
20150808-5_normC5K20_10000	gnl|CDD|223726	64.22	109	38	1	25	133	1	108	5e-50	168	COG0653	U					Preprotein translocase subunit SecA (ATPase, RNA helicase)
20150808-5_normC5K20_10050	gnl|CDD|224209	24.29	70	53	0	14	83	246	315	0.0007	34.2	COG1290	C					Cytochrome b subunit of the bc complex
20150808-5_normC5K20_10070	gnl|CDD|224137	23.77	122	91	1	3	122	133	254	5e-21	84.5	COG1216	R					Predicted glycosyltransferases
20150808-5_normC5K20_10120	gnl|CDD|224401	35.79	190	120	2	11	198	62	251	2e-44	149	COG1484	L					DNA replication protein
20150808-5_normC5K20_10150	gnl|CDD|227850	43.59	78	40	3	18	91	251	328	4e-06	40.9	COG5563	S					Predicted integral membrane proteins containing uncharacterized repeats
20150808-5_normC5K20_10180	gnl|CDD|223321	25.86	58	38	1	2	54	708	765	0.0002	35.2	COG0243	C					Anaerobic dehydrogenases, typically selenocysteine-containing
20150808-5_normC5K20_10210	gnl|CDD|224412	28.77	146	78	3	14	133	13	158	2e-14	64.4	COG1495	O					Disulfide bond formation protein DsbB
20150808-5_normC5K20_10230	gnl|CDD|223528	29.82	171	108	6	12	178	1	163	4e-26	100	COG0451	M	G				Nucleoside-diphosphate-sugar epimerases
20150808-5_normC5K20_10240	gnl|CDD|223476	44.35	372	194	6	44	404	1	370	2e-133	390	COG0399	M					Predicted pyridoxal phosphate-dependent enzyme apparently involved in regulation of cell wall biogenesis
20150808-5_normC5K20_10270	gnl|CDD|225724	40	30	18	0	37	66	219	248	0.007	30.6	COG3183	V					Predicted restriction endonuclease
20150808-5_normC5K20_10290	gnl|CDD|223479	34.69	98	50	3	2	94	319	407	1e-14	66.3	COG0402	F	R				Cytosine deaminase and related metal-dependent hydrolases
20150808-5_normC5K20_10370	gnl|CDD|224511	47.22	72	38	0	1	72	106	177	2e-15	65.5	COG1595	K					DNA-directed RNA polymerase specialized sigma subunit, sigma24 homolog
20150808-5_normC5K20_10390	gnl|CDD|224012	43.75	336	179	5	3	336	2	329	0	510	COG1087	M					UDP-glucose 4-epimerase
20150808-5_normC5K20_10400	gnl|CDD|223906	51.26	119	53	2	9	126	1	115	4e-49	160	COG0836	M					Mannose-1-phosphate guanylyltransferase
20150808-5_normC5K20_10410	gnl|CDD|223105	55.36	56	24	1	7	61	3	58	3e-18	74.2	COG0026	F					Phosphoribosylaminoimidazole carboxylase (NCAIR synthetase)
20150808-5_normC5K20_10420	gnl|CDD|223119	62.16	74	26	1	1	74	84	155	5e-28	98.5	COG0041	F					Phosphoribosylcarboxyaminoimidazole (NCAIR) mutase
20150808-5_normC5K20_10430	gnl|CDD|225136	41.86	86	49	1	2	86	108	193	8e-25	91.9	COG2226	H					Methylase involved in ubiquinone/menaquinone biosynthesis
20150808-5_normC5K20_10460	gnl|CDD|224054	30.19	53	37	0	3	55	184	236	3e-11	54.6	COG1131	V					ABC-type multidrug transport system, ATPase component
20150808-5_normC5K20_10490	gnl|CDD|224303	27.94	68	46	2	11	78	1	65	6e-08	45.3	COG1385	S					Uncharacterized protein conserved in bacteria
20150808-5_normC5K20_10510	gnl|CDD|224544	32.94	85	51	1	1	79	134	218	5e-09	49.9	COG1629	P					Outer membrane receptor proteins, mostly Fe transport
20150808-5_normC5K20_10550	gnl|CDD|225109	43.65	181	98	2	55	234	1	178	7e-47	154	COG2199	T					FOG: GGDEF domain
20150808-5_normC5K20_10560	gnl|CDD|225107	30.99	171	100	5	2	157	1	168	2e-23	90.4	COG2197	T	K				Response regulator containing a CheY-like receiver domain and an HTH DNA-binding domain
20150808-5_normC5K20_10570	gnl|CDD|225747	20.55	146	107	2	3	139	305	450	5e-07	45.1	COG3206	M					Uncharacterized protein involved in exopolysaccharide biosynthesis
20150808-5_normC5K20_10580	gnl|CDD|223476	47.47	356	173	7	20	364	19	371	2e-132	384	COG0399	M					Predicted pyridoxal phosphate-dependent enzyme apparently involved in regulation of cell wall biogenesis
20150808-5_normC5K20_10590	gnl|CDD|225153	17.35	392	311	6	1	388	27	409	2e-09	56.3	COG2244	R					Membrane protein involved in the export of O-antigen and teichoic acid
20150808-5_normC5K20_10600	gnl|CDD|223727	27.78	54	39	0	311	364	304	357	0.003	36.2	COG0654	H	C				2-polyprenyl-6-methoxyphenol hydroxylase and related FAD-dependent oxidoreductases
20150808-5_normC5K20_10620	gnl|CDD|224220	51.11	90	35	2	7	94	7	89	3e-18	76.9	COG1301	C					Na+/H+-dicarboxylate symporters
20150808-5_normC5K20_10630	gnl|CDD|224610	31.08	74	50	1	12	84	186	259	5e-09	49.3	COG1696	M					Predicted membrane protein involved in D-alanine export
20150808-5_normC5K20_10670	gnl|CDD|227455	19.51	41	33	0	15	55	15	55	0.002	31.1	COG5126	T	Z	D	R		Ca2+-binding protein (EF-Hand superfamily)
20150808-5_normC5K20_10690	gnl|CDD|226685	35.61	132	79	4	1	132	10	135	4e-28	106	COG4232	O	C				Thiol:disulfide interchange protein
20150808-5_normC5K20_10700	gnl|CDD|224151	38.57	70	43	0	4	73	227	296	1e-16	69.6	COG1230	P					Co/Zn/Cd efflux system component
20150808-5_normC5K20_10730	gnl|CDD|223605	21.28	235	171	2	76	308	36	258	2e-10	58.6	COG0531	E					Amino acid transporters
20150808-5_normC5K20_10760	gnl|CDD|223440	32.35	102	69	0	10	111	2	103	3e-24	91.9	COG0363	G					6-phosphogluconolactonase/Glucosamine-6-phosphate isomerase/deaminase
20150808-5_normC5K20_10770	gnl|CDD|223229	53.33	60	25	1	9	68	1	57	4e-23	88.4	COG0151	F					Phosphoribosylamine-glycine ligase
20150808-5_normC5K20_10820	gnl|CDD|224605	33.33	108	72	0	1	108	63	170	1e-20	81.7	COG1691	R					NCAIR mutase (PurE)-related proteins
20150808-5_normC5K20_10870	gnl|CDD|224439	33.33	147	96	2	1	147	6	150	4e-27	99.4	COG1522	K					Transcriptional regulators
20150808-5_normC5K20_10880	gnl|CDD|223513	50.61	247	119	3	29	272	25	271	8e-105	311	COG0436	E					Aspartate/tyrosine/aromatic aminotransferase
20150808-5_normC5K20_10890	gnl|CDD|224892	44.29	70	37	2	1	69	8	76	7e-16	65.8	COG1981	S					Predicted membrane protein
20150808-5_normC5K20_10900	gnl|CDD|226361	70.89	79	23	0	1	79	138	216	4e-41	137	COG3842	E					ABC-type spermidine/putrescine transport systems, ATPase components
20150808-5_normC5K20_10950	gnl|CDD|225744	26.04	96	64	3	1	91	75	168	6e-12	58.9	COG3203	M					Outer membrane protein (porin)
20150808-5_normC5K20_10990	gnl|CDD|225113	22.73	44	34	0	1	44	130	173	0.0004	35	COG2203	T					FOG: GAF domain
20150808-5_normC5K20_11000	gnl|CDD|223124	59.09	22	9	0	10	31	41	62	2e-08	48	COG0046	F					Phosphoribosylformylglycinamidine (FGAM) synthase, synthetase domain
20150808-5_normC5K20_11010	gnl|CDD|223124	42.86	49	28	0	7	55	151	199	2e-10	53.4	COG0046	F					Phosphoribosylformylglycinamidine (FGAM) synthase, synthetase domain
20150808-5_normC5K20_11040	gnl|CDD|224437	39.39	66	37	1	1	63	73	138	1e-09	51	COG1520	S					FOG: WD40-like repeat
20150808-5_normC5K20_11090	gnl|CDD|223589	35.23	298	163	9	81	361	1	285	3e-60	199	COG0515	R	T	K	L		Serine/threonine protein kinase
20150808-5_normC5K20_11100	gnl|CDD|224490	44.66	206	107	3	1	205	335	534	1e-62	203	COG1574	R					Predicted metal-dependent hydrolase with the TIM-barrel fold
20150808-5_normC5K20_11160	gnl|CDD|223120	43.75	64	34	1	4	65	41	104	2e-18	74.3	COG0042	J					tRNA-dihydrouridine synthase
20150808-5_normC5K20_11210	gnl|CDD|224655	34.18	237	146	6	28	257	35	268	3e-39	137	COG1741	R					Pirin-related protein
20150808-5_normC5K20_11220	gnl|CDD|223656	29.2	274	184	5	1	269	1	269	2e-33	122	COG0583	K					Transcriptional regulator
20150808-5_normC5K20_11230	gnl|CDD|224076	39.47	38	23	0	19	56	587	624	2e-06	41.4	COG1154	H	I				Deoxyxylulose-5-phosphate synthase
20150808-5_normC5K20_11240	gnl|CDD|226593	60.81	74	29	0	1	74	104	177	2e-43	145	COG4108	J					Peptide chain release factor RF-3
20150808-5_normC5K20_11250	gnl|CDD|223517	65.33	75	26	0	1	75	21	95	7e-34	113	COG0440	E					Acetolactate synthase, small (regulatory) subunit
20150808-5_normC5K20_11270	gnl|CDD|224784	31.43	70	47	1	3	71	28	97	4e-15	63.1	COG1872	S					Uncharacterized conserved protein
20150808-5_normC5K20_11360	gnl|CDD|224122	38.46	65	38	1	2	66	3	65	7e-17	71.9	COG1201	R					Lhr-like helicases
20150808-5_normC5K20_11460	gnl|CDD|223122	48.33	60	29	2	1	60	316	373	9e-14	62.7	COG0044	F					Dihydroorotase and related cyclic amidohydrolases
20150808-5_normC5K20_11490	gnl|CDD|224512	29.74	195	125	6	55	244	19	206	3e-26	101	COG1596	M					Periplasmic protein involved in polysaccharide export
20150808-5_normC5K20_11520	gnl|CDD|225252	36.84	38	24	0	3	40	4	41	3e-06	39.6	COG2377	O					Predicted molecular chaperone distantly related to HSP70-fold metalloproteases
20150808-5_normC5K20_11580	gnl|CDD|223688	30.95	42	28	1	26	66	4	45	9e-06	37.7	COG0615	M	I				Cytidylyltransferase
20150808-5_normC5K20_11600	gnl|CDD|225355	48.84	43	20	1	25	65	7	49	4e-14	61.2	COG2761	Q					Predicted dithiol-disulfide isomerase involved in polyketide biosynthesis
20150808-5_normC5K20_11630	gnl|CDD|226593	42.41	349	198	2	1	348	179	525	1e-148	432	COG4108	J					Peptide chain release factor RF-3
20150808-5_normC5K20_11690	gnl|CDD|225970	37.74	53	32	1	1	53	56	107	8e-05	35.9	COG3436	L					Transposase and inactivated derivatives
20150808-5_normC5K20_11720	gnl|CDD|223363	29.27	41	18	1	22	62	173	202	0.006	30.5	COG0286	V					Type I restriction-modification system methyltransferase subunit
20150808-5_normC5K20_11730	gnl|CDD|224011	36.19	105	64	3	3	107	116	217	1e-18	78.9	COG1086	M	G				Predicted nucleoside-diphosphate sugar epimerases
20150808-5_normC5K20_11740	gnl|CDD|226036	33.33	60	38	1	5	64	335	392	7e-06	39.7	COG3505	U					Type IV secretory pathway, VirD4 components
20150808-5_normC5K20_11760	gnl|CDD|223122	36.51	63	37	1	1	63	159	218	3e-07	43.5	COG0044	F					Dihydroorotase and related cyclic amidohydrolases
20150808-5_normC5K20_11780	gnl|CDD|225134	67.67	430	131	2	5	426	4	433	0	674	COG2224	C					Isocitrate lyase
20150808-5_normC5K20_11790	gnl|CDD|227303	45	80	43	1	9	87	2	81	9e-21	79.4	COG4968	N	U				Tfp pilus assembly protein PilE
20150808-5_normC5K20_11800	gnl|CDD|223414	37.1	62	39	0	1	62	246	307	1e-13	61.8	COG0337	E					3-dehydroquinate synthetase
20150808-5_normC5K20_11810	gnl|CDD|224858	30	60	42	0	1	60	215	274	6e-11	53.4	COG1947	I					4-diphosphocytidyl-2C-methyl-D-erythritol 2-phosphate synthase
20150808-5_normC5K20_11820	gnl|CDD|224893	40	110	53	2	4	113	168	264	4e-42	144	COG1982	E					Arginine/lysine/ornithine decarboxylases
20150808-5_normC5K20_11880	gnl|CDD|223240	44.74	76	38	1	15	90	5	76	8e-25	93.4	COG0162	J					Tyrosyl-tRNA synthetase
20150808-5_normC5K20_11890	gnl|CDD|223810	33.33	207	129	4	224	426	61	262	6e-44	154	COG0739	M					Membrane proteins related to metalloendopeptidases
20150808-5_normC5K20_11900	gnl|CDD|223261	38.89	144	79	5	1	138	252	392	3e-31	113	COG0183	I					Acetyl-CoA acetyltransferase
20150808-5_normC5K20_11910	gnl|CDD|223955	44.02	259	142	3	1	258	1	257	2e-71	220	COG1024	I					Enoyl-CoA hydratase/carnithine racemase
20150808-5_normC5K20_11920	gnl|CDD|223959	33.08	263	142	8	9	256	8	251	6e-40	138	COG1028	I	Q	R			Dehydrogenases with different specificities (related to short-chain alcohol dehydrogenases)
20150808-5_normC5K20_11930	gnl|CDD|223955	30.97	113	76	1	1	113	2	112	3e-22	86.7	COG1024	I					Enoyl-CoA hydratase/carnithine racemase
20150808-5_normC5K20_11940	gnl|CDD|223955	40.82	98	55	3	1	97	162	257	7e-15	65.1	COG1024	I					Enoyl-CoA hydratase/carnithine racemase
20150808-5_normC5K20_11960	gnl|CDD|226362	41.84	196	107	3	1	189	125	320	4e-45	155	COG3843	U					Type IV secretory pathway, VirD2 components (relaxase)
20150808-5_normC5K20_11990	gnl|CDD|223215	68.33	60	19	0	1	60	92	151	5e-30	106	COG0137	E					Argininosuccinate synthase
20150808-5_normC5K20_12000	gnl|CDD|223451	73.33	60	16	0	1	60	38	97	1e-34	120	COG0374	C					Ni,Fe-hydrogenase I large subunit
20150808-5_normC5K20_12020	gnl|CDD|223121	57.14	56	22	2	1	56	107	160	3e-15	66.5	COG0043	H					3-polyprenyl-4-hydroxybenzoate decarboxylase and related decarboxylases
20150808-5_normC5K20_12060	gnl|CDD|223727	53.12	32	15	0	5	36	1	32	7e-07	41.2	COG0654	H	C				2-polyprenyl-6-methoxyphenol hydroxylase and related FAD-dependent oxidoreductases
20150808-5_normC5K20_12090	gnl|CDD|225012	32.73	55	37	0	1	55	33	87	5e-16	66.3	COG2101	K					TATA-box binding protein (TBP), component of TFIID and TFIIIB
20150808-5_normC5K20_12110	gnl|CDD|224011	52.33	86	37	2	23	108	201	282	1e-30	111	COG1086	M	G				Predicted nucleoside-diphosphate sugar epimerases
20150808-5_normC5K20_12160	gnl|CDD|224814	39.84	364	201	7	118	475	2	353	2e-137	403	COG1902	C					NADH:flavin oxidoreductases, Old Yellow Enzyme family
20150808-5_normC5K20_12220	gnl|CDD|223539	40.74	27	13	1	27	53	5	28	0.0003	34.3	COG0463	M					Glycosyltransferases involved in cell wall biogenesis
20150808-5_normC5K20_12260	gnl|CDD|224108	45.16	31	17	0	1	31	212	242	0.0001	34.5	COG1187	J					16S rRNA uridine-516 pseudouridylate synthase and related pseudouridylate synthases
20150808-5_normC5K20_12270	gnl|CDD|223725	40	155	82	3	4	155	1	147	9e-49	155	COG0652	O					Peptidyl-prolyl cis-trans isomerase (rotamase) - cyclophilin family
20150808-5_normC5K20_12300	gnl|CDD|223911	35.19	54	34	1	1	53	14	67	5e-07	43	COG0841	V					Cation/multidrug efflux pump
20150808-5_normC5K20_12330	gnl|CDD|224511	39.66	58	35	0	12	69	124	181	7e-15	64.3	COG1595	K					DNA-directed RNA polymerase specialized sigma subunit, sigma24 homolog
20150808-5_normC5K20_12350	gnl|CDD|224120	41.18	51	30	0	1	51	593	643	9e-14	62.5	COG1199	K	L				Rad3-related DNA helicases
20150808-5_normC5K20_12360	gnl|CDD|223122	29	100	67	2	1	100	220	315	3e-24	93.2	COG0044	F					Dihydroorotase and related cyclic amidohydrolases
20150808-5_normC5K20_12380	gnl|CDD|226036	32.53	166	86	3	9	148	403	568	2e-22	91.3	COG3505	U					Type IV secretory pathway, VirD4 components
20150808-5_normC5K20_12390	gnl|CDD|226991	30	150	102	1	2	151	177	323	7e-25	97.1	COG4644	L					Transposase and inactivated derivatives, TnpA family
20150808-5_normC5K20_12400	gnl|CDD|226991	24.39	82	60	1	21	102	116	195	0.0003	35.5	COG4644	L					Transposase and inactivated derivatives, TnpA family
20150808-5_normC5K20_12410	gnl|CDD|224511	38.03	71	44	0	26	96	28	98	2e-17	71.7	COG1595	K					DNA-directed RNA polymerase specialized sigma subunit, sigma24 homolog
20150808-5_normC5K20_12470	gnl|CDD|223149	27.66	47	33	1	5	50	72	118	0.0002	33.5	COG0071	O					Molecular chaperone (small heat shock protein)
20150808-5_normC5K20_12480	gnl|CDD|223592	29.63	54	35	2	1	51	21	74	5e-12	54.6	COG0518	F					GMP synthase - Glutamine amidotransferase domain
20150808-5_normC5K20_12510	gnl|CDD|224250	25.3	419	239	12	1	360	258	661	7e-35	133	COG1331	O					Highly conserved protein containing a thioredoxin domain
20150808-5_normC5K20_12520	gnl|CDD|225904	46.88	32	15	1	16	45	24	55	6e-05	34.8	COG3369	S					Uncharacterized conserved protein
20150808-5_normC5K20_12590	gnl|CDD|223549	68.75	48	14	1	1	48	247	293	2e-24	89.9	COG0473	C	E				Isocitrate/isopropylmalate dehydrogenase
20150808-5_normC5K20_12600	gnl|CDD|225176	55.56	27	12	0	2	28	115	141	0.001	32	COG2267	I					Lysophospholipase
20150808-5_normC5K20_12630	gnl|CDD|224729	39.11	202	120	3	1	200	143	343	5e-66	207	COG1816	F					Adenosine deaminase
20150808-5_normC5K20_12640	gnl|CDD|225369	51.19	293	141	1	16	308	3	293	1e-123	367	COG2812	L					DNA polymerase III, gamma/tau subunits
20150808-5_normC5K20_12670	gnl|CDD|223697	24.36	78	52	3	6	81	336	408	0.001	33.2	COG0624	E					Acetylornithine deacetylase/Succinyl-diaminopimelate desuccinylase and related deacylases
20150808-5_normC5K20_12680	gnl|CDD|223680	40	25	15	0	16	40	60	84	0.0002	33	COG0607	P					Rhodanese-related sulfurtransferase
20150808-5_normC5K20_12740	gnl|CDD|223107	47.45	451	219	7	1	449	115	549	0	554	COG0028	E	H				Thiamine pyrophosphate-requiring enzymes [acetolactate synthase, pyruvate dehydrogenase (cytochrome), glyoxylate carboligase, phosphonopyruvate decarboxylase]
20150808-5_normC5K20_12750	gnl|CDD|223107	66.67	75	25	0	1	75	54	128	5e-40	136	COG0028	E	H				Thiamine pyrophosphate-requiring enzymes [acetolactate synthase, pyruvate dehydrogenase (cytochrome), glyoxylate carboligase, phosphonopyruvate decarboxylase]
20150808-5_normC5K20_12760	gnl|CDD|223215	56.82	44	18	1	1	43	14	57	6e-17	70.3	COG0137	E					Argininosuccinate synthase
20150808-5_normC5K20_12770	gnl|CDD|224893	48.65	37	18	1	1	36	133	169	3e-10	51.6	COG1982	E					Arginine/lysine/ornithine decarboxylases
20150808-5_normC5K20_12810	gnl|CDD|223572	58.97	39	16	0	1	39	121	159	5e-14	62	COG0498	E					Threonine synthase
20150808-5_normC5K20_12840	gnl|CDD|223715	26.91	301	209	7	90	386	40	333	5e-25	101	COG0642	T					Signal transduction histidine kinase
20150808-5_normC5K20_12860	gnl|CDD|226054	14	50	43	0	24	73	51	100	0.009	30.8	COG3523	S					Uncharacterized protein conserved in bacteria
20150808-5_normC5K20_12900	gnl|CDD|225174	38.89	36	22	0	2	37	350	385	5e-06	38.8	COG2265	J					SAM-dependent methyltransferases related to tRNA (uracil-5-)-methyltransferase
20150808-5_normC5K20_12930	gnl|CDD|224137	41.18	51	30	0	1	51	87	137	3e-06	40.9	COG1216	R					Predicted glycosyltransferases
20150808-5_normC5K20_12940	gnl|CDD|225567	39.77	88	49	3	2	88	168	252	7e-19	77	COG3023	V					Negative regulator of beta-lactamase expression
20150808-5_normC5K20_12950	gnl|CDD|223674	52.38	336	141	2	1	336	1	317	1e-135	389	COG0601	E	P				ABC-type dipeptide/oligopeptide/nickel transport systems, permease components
20150808-5_normC5K20_13020	gnl|CDD|224011	51.85	81	36	1	5	85	205	282	6e-30	109	COG1086	M	G				Predicted nucleoside-diphosphate sugar epimerases
20150808-5_normC5K20_13050	gnl|CDD|224007	21.05	114	75	3	50	162	174	273	2e-05	40.6	COG1082	G					Sugar phosphate isomerases/epimerases
20150808-5_normC5K20_13060	gnl|CDD|223460	36	150	81	2	8	142	47	196	2e-21	89	COG0383	G					Alpha-mannosidase
20150808-5_normC5K20_13070	gnl|CDD|227049	45.1	102	48	1	7	108	11	104	8e-27	99.5	COG4705	S					Uncharacterized membrane-anchored protein conserved in bacteria
20150808-5_normC5K20_13090	gnl|CDD|225669	26.32	190	120	7	699	887	652	822	0.0004	40.8	COG3127	Q					Predicted ABC-type transport system involved in lysophospholipase L1 biosynthesis, permease component
20150808-5_normC5K20_13100	gnl|CDD|224059	41.8	122	69	2	1	120	99	220	3e-37	126	COG1136	V					ABC-type antimicrobial peptide transport system, ATPase component
20150808-5_normC5K20_13210	gnl|CDD|227844	66.75	406	116	9	1	392	1	401	3e-161	460	COG5557	C					Polysulphide reductase
20150808-5_normC5K20_13220	gnl|CDD|223451	63.89	36	13	0	2	37	1	36	7e-17	70.1	COG0374	C					Ni,Fe-hydrogenase I large subunit
20150808-5_normC5K20_13260	gnl|CDD|223572	40.79	76	44	1	5	80	45	119	8e-20	79.7	COG0498	E					Threonine synthase
20150808-5_normC5K20_13350	gnl|CDD|224851	39.01	141	82	3	10	146	1	141	4e-24	93.3	COG1940	K	G				Transcriptional regulator/sugar kinase
20150808-5_normC5K20_13420	gnl|CDD|226602	41.86	43	24	1	32	74	58	99	5e-06	39.4	COG4117	C					Thiosulfate reductase cytochrome B subunit (membrane anchoring protein)
20150808-5_normC5K20_13490	gnl|CDD|223454	53.57	56	25	1	18	73	28	82	6e-25	90.9	COG0377	C					NADH:ubiquinone oxidoreductase 20 kD subunit and related Fe-S oxidoreductases
20150808-5_normC5K20_13500	gnl|CDD|223680	48.57	35	18	0	39	73	8	42	1e-07	42.6	COG0607	P					Rhodanese-related sulfurtransferase
20150808-5_normC5K20_13520	gnl|CDD|224094	53.85	26	12	0	1	26	212	237	2e-05	38.4	COG1173	E	P				ABC-type dipeptide/oligopeptide/nickel transport systems, permease components
20150808-5_normC5K20_13530	gnl|CDD|225137	33.33	114	74	1	45	158	45	156	7e-21	85.8	COG2227	H					2-polyprenyl-3-methyl-5-hydroxy-6-metoxy-1,4-benzoquinol methylase
20150808-5_normC5K20_13540	gnl|CDD|223759	35.61	205	123	5	10	205	156	360	8e-48	160	COG0687	E					Spermidine/putrescine-binding periplasmic protein
20150808-5_normC5K20_13590	gnl|CDD|224129	53.19	47	22	0	1	47	2	48	2e-21	82	COG1208	M	J				Nucleoside-diphosphate-sugar pyrophosphorylase involved in lipopolysaccharide biosynthesis/translation initiation factor 2B, gamma/epsilon subunits (eIF-2Bgamma/eIF-2Bepsilon)
20150808-5_normC5K20_13640	gnl|CDD|224094	47.62	63	30	2	1	62	212	272	3e-15	65	COG1173	E	P				ABC-type dipeptide/oligopeptide/nickel transport systems, permease components
20150808-5_normC5K20_13660	gnl|CDD|226118	37.84	37	23	0	25	61	9	45	4e-09	49.3	COG3590	O					Predicted metalloendopeptidase
20150808-5_normC5K20_13670	gnl|CDD|224011	48.54	103	53	0	1	103	469	571	2e-33	121	COG1086	M	G				Predicted nucleoside-diphosphate sugar epimerases
20150808-5_normC5K20_13680	gnl|CDD|224522	34.16	281	167	6	11	291	2	264	2e-54	179	COG1606	R					ATP-utilizing enzymes of the PP-loop superfamily
20150808-5_normC5K20_13690	gnl|CDD|224605	38.89	90	54	1	4	92	1	90	1e-21	84	COG1691	R					NCAIR mutase (PurE)-related proteins
20150808-5_normC5K20_13760	gnl|CDD|223560	66.67	30	10	0	25	54	6	35	3e-12	57.6	COG0484	O					DnaJ-class molecular chaperone with C-terminal Zn finger domain
20150808-5_normC5K20_13770	gnl|CDD|225014	48.28	87	45	0	2	88	4	90	8e-24	92	COG2103	R					Predicted sugar phosphate isomerase
20150808-5_normC5K20_13790	gnl|CDD|225014	53.91	230	106	0	1	230	66	295	9e-95	280	COG2103	R					Predicted sugar phosphate isomerase
20150808-5_normC5K20_13820	gnl|CDD|224695	60.71	28	11	0	5	32	50	77	7e-12	53.8	COG1781	F					Aspartate carbamoyltransferase, regulatory subunit
20150808-5_normC5K20_13900	gnl|CDD|224511	27.52	149	89	2	5	153	1	130	1e-18	77.1	COG1595	K					DNA-directed RNA polymerase specialized sigma subunit, sigma24 homolog
20150808-5_normC5K20_13930	gnl|CDD|223609	34.85	66	43	0	24	89	21	86	7e-14	63.1	COG0535	R					Predicted Fe-S oxidoreductases
20150808-5_normC5K20_13950	gnl|CDD|224011	73.08	26	7	0	1	26	469	494	4e-10	51.5	COG1086	M	G				Predicted nucleoside-diphosphate sugar epimerases
20150808-5_normC5K20_13990	gnl|CDD|225600	78.95	19	4	0	2	20	164	182	0.0003	33.2	COG3058	O					Uncharacterized protein involved in formate dehydrogenase formation
20150808-5_normC5K20_14000	gnl|CDD|225600	78.95	19	4	0	2	20	164	182	0.0003	33.2	COG3058	O					Uncharacterized protein involved in formate dehydrogenase formation
20150808-5_normC5K20_14030	gnl|CDD|225109	43.75	144	79	1	405	546	11	154	2e-45	157	COG2199	T					FOG: GGDEF domain
20150808-5_normC5K20_14050	gnl|CDD|224323	40	40	24	0	1	40	219	258	3e-07	41.9	COG1405	K					Transcription initiation factor TFIIIB, Brf1 subunit/Transcription initiation factor TFIIB
20150808-5_normC5K20_14110	gnl|CDD|224108	58.82	34	14	0	1	34	177	210	2e-13	58.4	COG1187	J					16S rRNA uridine-516 pseudouridylate synthase and related pseudouridylate synthases
20150808-5_normC5K20_14130	gnl|CDD|223215	54.55	33	15	0	1	33	58	90	4e-12	56.1	COG0137	E					Argininosuccinate synthase
20150808-5_normC5K20_14150	gnl|CDD|223589	27.53	287	178	10	15	279	3	281	4e-35	129	COG0515	R	T	K	L		Serine/threonine protein kinase
20150808-5_normC5K20_14180	gnl|CDD|224550	27.59	174	92	8	15	171	29	185	5e-10	56.9	COG1635	H					Flavoprotein involved in thiazole biosynthesis

## Sheet: S709-6
evidence for COG-annotation (rps-BLAST)												COG annotation
query id	subject id	% identity	alignment length	mismatches	gap opens	q. start	q. end	s. start	s. end	evalue	bit score	COG#	functional categories					COG protein description
PR6_normC5K20_00010	gnl|CDD|223615	52.6	192	90	1	25	215	48	239	2e-90	274	COG0541	U					Signal recognition particle GTPase
PR6_normC5K20_00020	gnl|CDD|223306	50.6	83	38	1	2	81	2	84	4e-30	102	COG0228	J					Ribosomal protein S16
PR6_normC5K20_00030	gnl|CDD|223615	46.77	248	121	3	1	247	214	451	5e-100	302	COG0541	U					Signal recognition particle GTPase
PR6_normC5K20_00040	gnl|CDD|223496	20.29	207	133	6	366	561	246	431	0.002	39	COG0419	L					ATPase involved in DNA repair
PR6_normC5K20_00080	gnl|CDD|223880	29.17	72	48	2	96	167	51	119	0.002	35.9	COG0810	M					Periplasmic protein TonB, links inner and outer membranes
PR6_normC5K20_00100	gnl|CDD|223861	22.96	196	128	6	39	217	68	257	2e-06	44.3	COG0790	R					FOG: TPR repeat, SEL1 subfamily
PR6_normC5K20_00130	gnl|CDD|223855	32.06	131	86	3	12	141	2	130	8e-19	79.9	COG0784	T					FOG: CheY-like receiver
PR6_normC5K20_00170	gnl|CDD|225224	33.33	78	51	1	4	81	329	405	2e-14	65.1	COG2348	V					Uncharacterized protein involved in methicillin resistance
PR6_normC5K20_00190	gnl|CDD|226924	40.38	104	61	1	6	108	3	106	1e-30	105	COG4551	R					Predicted protein tyrosine phosphatase
PR6_normC5K20_00300	gnl|CDD|223282	20.83	192	130	6	22	211	13	184	2e-11	59.9	COG0204	I					1-acyl-sn-glycerol-3-phosphate acyltransferase
PR6_normC5K20_00340	gnl|CDD|224346	43.89	524	254	8	9	526	687	1176	0	547	COG1429	H					Cobalamin biosynthesis protein CobN and related Mg-chelatases
PR6_normC5K20_00360	gnl|CDD|224346	39.05	1260	638	23	11	1247	24	1176	0	1133	COG1429	H					Cobalamin biosynthesis protein CobN and related Mg-chelatases
PR6_normC5K20_00370	gnl|CDD|223816	45.03	191	101	3	4	192	41	229	3e-72	219	COG0745	T	K				Response regulators consisting of a CheY-like receiver domain and a winged-helix DNA-binding domain
PR6_normC5K20_00380	gnl|CDD|223343	39.5	319	155	5	84	388	40	334	5e-69	222	COG0265	O					Trypsin-like serine proteases, typically periplasmic, contain C-terminal PDZ domain
PR6_normC5K20_00390	gnl|CDD|223421	38.1	84	49	1	1	81	117	200	5e-15	65	COG0344	S					Predicted membrane protein
PR6_normC5K20_00400	gnl|CDD|223421	44	75	33	1	1	75	43	108	2e-14	63	COG0344	S					Predicted membrane protein
PR6_normC5K20_00410	gnl|CDD|223935	58.33	240	100	0	1	240	55	294	2e-144	414	COG1003	E					Glycine cleavage system protein P (pyridoxal-binding), C-terminal domain
PR6_normC5K20_00420	gnl|CDD|223935	45.45	209	108	4	21	223	275	483	1e-86	266	COG1003	E					Glycine cleavage system protein P (pyridoxal-binding), C-terminal domain
PR6_normC5K20_00470	gnl|CDD|224720	20.38	265	175	11	30	285	104	341	3e-06	47.1	COG1807	M					4-amino-4-deoxy-L-arabinose transferase and related glycosyltransferases of PMT family
PR6_normC5K20_00490	gnl|CDD|225763	30.05	183	126	2	32	212	10	192	8e-23	90.6	COG3222	S					Uncharacterized protein conserved in bacteria
PR6_normC5K20_00500	gnl|CDD|224872	38.58	197	104	6	2	181	3	199	1e-35	124	COG1961	L					Site-specific recombinases, DNA invertase Pin homologs
PR6_normC5K20_00530	gnl|CDD|225605	23.81	147	110	1	1	147	1	145	5e-05	39.7	COG3063	N	U				Tfp pilus assembly protein PilF
PR6_normC5K20_00560	gnl|CDD|225076	46.27	67	35	1	27	92	8	74	1e-15	68.9	COG2165	N	U				Type II secretory pathway, pseudopilin PulG
PR6_normC5K20_00580	gnl|CDD|224235	30.11	176	117	4	19	192	102	273	8e-40	142	COG1316	K					Transcriptional regulator
PR6_normC5K20_00590	gnl|CDD|224117	26.19	126	88	2	519	644	221	341	3e-07	51.3	COG1196	D					Chromosome segregation ATPases
PR6_normC5K20_00650	gnl|CDD|226143	31.52	330	193	7	1	328	67	365	2e-55	184	COG3616	E					Predicted amino acid aldolase or racemase
PR6_normC5K20_00670	gnl|CDD|223799	27.96	93	54	6	19	108	9	91	6e-08	48.9	COG0727	R					Predicted Fe-S-cluster oxidoreductase
PR6_normC5K20_00680	gnl|CDD|224720	19.77	430	290	18	30	428	4	409	0.001	39	COG1807	M					4-amino-4-deoxy-L-arabinose transferase and related glycosyltransferases of PMT family
PR6_normC5K20_00700	gnl|CDD|224834	26.79	56	36	2	6	61	19	69	0.002	30	COG1923	R					Uncharacterized host factor I protein
PR6_normC5K20_00720	gnl|CDD|226304	40.76	211	123	1	1	211	85	293	2e-77	236	COG3781	S					Predicted membrane protein
PR6_normC5K20_00730	gnl|CDD|224991	51.97	152	72	1	55	205	1	152	1e-62	193	COG2080	C					Aerobic-type carbon monoxide dehydrogenase, small subunit CoxS/CutS homologs
PR6_normC5K20_00740	gnl|CDD|224446	32.37	241	129	5	90	329	4	211	1e-37	140	COG1529	C					Aerobic-type carbon monoxide dehydrogenase, large subunit CoxL/CutL homologs
PR6_normC5K20_00790	gnl|CDD|223395	44.61	204	99	5	1	201	265	457	4e-63	204	COG0318	I	Q				Acyl-CoA synthetases (AMP-forming)/AMP-acid ligases II
PR6_normC5K20_00800	gnl|CDD|223533	27.54	207	141	5	63	262	73	277	6e-16	74.5	COG0457	R					FOG: TPR repeat
PR6_normC5K20_00830	gnl|CDD|226077	32.73	110	73	1	56	164	28	137	6e-08	48.4	COG3547	L					Transposase and inactivated derivatives
PR6_normC5K20_00850	gnl|CDD|225307	32.22	478	299	13	1	464	16	482	2e-101	313	COG2509	R					Uncharacterized FAD-dependent dehydrogenases
PR6_normC5K20_00870	gnl|CDD|225605	23.53	170	106	4	104	273	25	170	5e-06	44.3	COG3063	N	U				Tfp pilus assembly protein PilF
PR6_normC5K20_00880	gnl|CDD|223563	42.22	270	137	8	52	316	7	262	2e-74	231	COG0489	D					ATPases involved in chromosome partitioning
PR6_normC5K20_00900	gnl|CDD|224748	34.34	99	63	2	39	136	265	362	3e-06	44.8	COG1835	I					Predicted acyltransferases
PR6_normC5K20_00990	gnl|CDD|225371	20.34	349	259	10	89	434	61	393	6e-12	64.2	COG2814	G					Arabinose efflux permease
PR6_normC5K20_01030	gnl|CDD|223724	33.07	505	304	7	4	499	1	480	3e-78	258	COG0651	C	P				Formate hydrogenlyase subunit 3/Multisubunit Na+/H+ antiporter, MnhD subunit
PR6_normC5K20_01040	gnl|CDD|223723	29.41	306	211	3	11	314	7	309	4e-37	134	COG0650	C					Formate hydrogenlyase subunit 4
PR6_normC5K20_01050	gnl|CDD|226688	26.07	211	151	5	5	213	8	215	1e-21	87.5	COG4237	C					Hydrogenase 4 membrane component (E)
PR6_normC5K20_01060	gnl|CDD|223724	30.86	324	213	4	170	488	106	423	3e-52	184	COG0651	C	P				Formate hydrogenlyase subunit 3/Multisubunit Na+/H+ antiporter, MnhD subunit
PR6_normC5K20_01090	gnl|CDD|223815	33.7	92	59	1	90	179	148	239	3e-13	65.1	COG0744	M					Membrane carboxypeptidase (penicillin-binding protein)
PR6_normC5K20_01100	gnl|CDD|223539	40.38	52	28	1	1	52	3	51	5e-11	53.5	COG0463	M					Glycosyltransferases involved in cell wall biogenesis
PR6_normC5K20_01120	gnl|CDD|223476	33.03	221	128	4	3	213	161	371	3e-43	149	COG0399	M					Predicted pyridoxal phosphate-dependent enzyme apparently involved in regulation of cell wall biogenesis
PR6_normC5K20_01130	gnl|CDD|223539	25.65	230	161	5	1	224	27	252	2e-18	79.4	COG0463	M					Glycosyltransferases involved in cell wall biogenesis
PR6_normC5K20_01160	gnl|CDD|223539	47.06	51	27	0	40	90	1	51	5e-15	65.9	COG0463	M					Glycosyltransferases involved in cell wall biogenesis
PR6_normC5K20_01170	gnl|CDD|224170	47.02	285	149	2	5	288	2	285	6e-111	324	COG1250	I					3-hydroxyacyl-CoA dehydrogenase
PR6_normC5K20_01180	gnl|CDD|227111	55.88	238	104	1	1	237	1	238	1e-132	389	COG4770	I					Acetyl/propionyl-CoA carboxylase, alpha subunit
PR6_normC5K20_01200	gnl|CDD|224569	18.6	129	76	6	14	118	20	143	8e-05	37.6	COG1655	S					Uncharacterized protein conserved in bacteria
PR6_normC5K20_01210	gnl|CDD|226220	43.7	643	343	6	1	637	50	679	0	667	COG3696	P					Putative silver efflux pump
PR6_normC5K20_01220	gnl|CDD|223407	32.54	169	106	4	1	161	2	170	3e-18	77.5	COG0330	O					Membrane protease subunits, stomatin/prohibitin homologs
PR6_normC5K20_01240	gnl|CDD|225004	28	25	18	0	6	30	7	31	0.001	32	COG2093	K					DNA-directed RNA polymerase, subunit E''
PR6_normC5K20_01250	gnl|CDD|224482	23.46	260	170	6	14	271	56	288	4e-22	91.6	COG1566	V					Multidrug resistance efflux pump
PR6_normC5K20_01270	gnl|CDD|223911	31.91	94	59	3	21	112	1	91	7e-18	76.9	COG0841	V					Cation/multidrug efflux pump
PR6_normC5K20_01280	gnl|CDD|227155	25.21	119	70	4	42	160	1	100	8e-08	45.1	COG4818	S					Predicted membrane protein
PR6_normC5K20_01290	gnl|CDD|223589	34.74	285	165	8	15	285	2	279	2e-52	176	COG0515	R	T	K	L		Serine/threonine protein kinase
PR6_normC5K20_01300	gnl|CDD|227155	25.21	119	70	4	25	143	1	100	5e-07	42.8	COG4818	S					Predicted membrane protein
PR6_normC5K20_01310	gnl|CDD|223812	44.3	158	82	3	243	399	135	287	6e-29	112	COG0741	M					Soluble lytic murein transglycosylase and related regulatory proteins (some contain LysM/invasin domains)
PR6_normC5K20_01340	gnl|CDD|225881	36.55	290	175	5	43	323	39	328	1e-60	201	COG3344	L					Retron-type reverse transcriptase
PR6_normC5K20_01380	gnl|CDD|225753	37.93	58	35	1	31	88	82	138	2e-08	45.9	COG3212	S					Predicted membrane protein
PR6_normC5K20_01400	gnl|CDD|224748	21.04	366	246	8	24	362	19	368	3e-23	96.8	COG1835	I					Predicted acyltransferases
PR6_normC5K20_01410	gnl|CDD|225581	32.14	224	116	7	1	221	38	228	2e-24	95.7	COG3039	L					Transposase and inactivated derivatives, IS5 family
PR6_normC5K20_01440	gnl|CDD|225343	34.81	405	228	12	1	390	73	456	1e-83	263	COG2723	G					Beta-glucosidase/6-phospho-beta-glucosidase/beta-galactosidase
PR6_normC5K20_01450	gnl|CDD|226686	30.12	166	109	3	14	178	4	163	1e-32	119	COG4233	O	C				Uncharacterized protein predicted to be involved in C-type cytochrome biogenesis
PR6_normC5K20_01490	gnl|CDD|223820	52.01	448	210	4	1	444	147	593	0	579	COG0749	L					DNA polymerase I - 3'-5' exonuclease and polymerase domains
PR6_normC5K20_01500	gnl|CDD|223605	24.87	197	126	3	1	175	256	452	4e-12	60.9	COG0531	E					Amino acid transporters
PR6_normC5K20_01510	gnl|CDD|223362	29.27	164	99	6	101	260	272	422	4e-20	86.2	COG0285	H					Folylpolyglutamate synthase
PR6_normC5K20_01530	gnl|CDD|225020	46.15	130	68	2	2	130	70	198	2e-53	167	COG2109	H					ATP:corrinoid adenosyltransferase
PR6_normC5K20_01540	gnl|CDD|224710	42.58	472	230	10	8	461	2	450	5e-151	439	COG1797	H					Cobyrinic acid a,c-diamide synthase
PR6_normC5K20_01550	gnl|CDD|225511	26.32	76	50	3	3	72	3	78	0.002	33	COG2963	L					Transposase and inactivated derivatives
PR6_normC5K20_01560	gnl|CDD|226077	33.59	262	151	4	2	259	58	300	1e-30	115	COG3547	L					Transposase and inactivated derivatives
PR6_normC5K20_01570	gnl|CDD|225511	26.32	76	50	3	3	72	3	78	0.002	33	COG2963	L					Transposase and inactivated derivatives
PR6_normC5K20_01580	gnl|CDD|225613	21.5	214	147	5	1	202	156	360	0.0002	39.3	COG3071	H					Uncharacterized enzyme of heme biosynthesis
PR6_normC5K20_01590	gnl|CDD|227122	24.35	115	85	2	22	135	343	456	1e-05	43.5	COG4783	R					Putative Zn-dependent protease, contains TPR repeats
PR6_normC5K20_01610	gnl|CDD|225226	44.44	117	58	2	1	110	8	124	1e-40	131	COG2351	R					Transthyretin-like protein
PR6_normC5K20_01620	gnl|CDD|225736	26.59	173	125	2	4	175	1	172	6e-14	63.9	COG3195	S					Uncharacterized protein conserved in bacteria
PR6_normC5K20_01630	gnl|CDD|226716	52.71	129	60	1	1	128	204	332	5e-51	165	COG4266	F					Allantoicase
PR6_normC5K20_01660	gnl|CDD|224455	19.31	435	320	8	112	544	45	450	7e-28	113	COG1538	M	U				Outer membrane protein
PR6_normC5K20_01670	gnl|CDD|223912	34.12	211	138	1	169	378	74	284	2e-25	101	COG0842	V					ABC-type multidrug transport system, permease component
PR6_normC5K20_01680	gnl|CDD|223912	25.42	236	176	0	128	363	47	282	2e-24	98.9	COG0842	V					ABC-type multidrug transport system, permease component
PR6_normC5K20_01700	gnl|CDD|227335	46.53	101	53	1	1	100	356	456	6e-31	111	COG5002	T					Signal transduction histidine kinase
PR6_normC5K20_01720	gnl|CDD|223914	26.95	282	199	3	32	308	89	368	3e-22	92.9	COG0845	M					Membrane-fusion protein
PR6_normC5K20_01750	gnl|CDD|223589	35.64	202	114	7	50	242	2	196	3e-40	142	COG0515	R	T	K	L		Serine/threonine protein kinase
PR6_normC5K20_01770	gnl|CDD|225057	39.05	105	62	2	3	105	2	106	5e-28	98.2	COG2146	P	R				Ferredoxin subunits of nitrite reductase and ring-hydroxylating dioxygenases
PR6_normC5K20_01780	gnl|CDD|223594	52.89	242	111	3	3	242	137	377	4e-113	335	COG0520	E					Selenocysteine lyase
PR6_normC5K20_01790	gnl|CDD|223655	23.78	164	118	3	84	241	144	306	0.0001	39.5	COG0582	L					Integrase
PR6_normC5K20_01830	gnl|CDD|223972	31.9	163	106	2	11	173	295	452	1e-23	95.1	COG1042	C					Acyl-CoA synthetase (NDP forming)
PR6_normC5K20_01840	gnl|CDD|224349	22.88	153	97	6	9	141	7	158	2e-06	43.9	COG1432	S					Uncharacterized conserved protein
PR6_normC5K20_01850	gnl|CDD|223933	40.89	225	119	6	8	228	12	226	5e-57	191	COG1001	F					Adenine deaminase
PR6_normC5K20_01900	gnl|CDD|223891	49.35	231	97	4	4	234	150	360	4e-97	289	COG0821	I					Enzyme involved in the deoxyxylulose pathway of isoprenoid biosynthesis
PR6_normC5K20_01930	gnl|CDD|223565	30.43	69	33	1	26	94	26	79	2e-06	41.3	COG0491	R					Zn-dependent hydrolases, including glyoxylases
PR6_normC5K20_01940	gnl|CDD|224528	31.94	335	192	6	32	361	18	321	9e-64	206	COG1612	O					Uncharacterized protein required for cytochrome oxidase assembly
PR6_normC5K20_01950	gnl|CDD|223187	44.79	259	142	1	2	260	1	258	2e-100	296	COG0109	O					Polyprenyltransferase (cytochrome oxidase assembly factor)
PR6_normC5K20_01960	gnl|CDD|223551	30.99	71	49	0	1	71	4	74	5e-07	43.8	COG0475	P					Kef-type K+ transport systems, membrane components
PR6_normC5K20_01970	gnl|CDD|224950	32.11	190	113	3	14	203	2	175	3e-35	125	COG2039	O					Pyrrolidone-carboxylate peptidase (N-terminal pyroglutamyl peptidase)
PR6_normC5K20_01980	gnl|CDD|223657	36.96	257	149	5	30	279	6	256	6e-53	173	COG0584	C					Glycerophosphoryl diester phosphodiesterase
PR6_normC5K20_01990	gnl|CDD|223777	30.66	212	129	5	16	225	19	214	6e-29	108	COG0705	R					Uncharacterized membrane protein (homolog of Drosophila rhomboid)
PR6_normC5K20_02000	gnl|CDD|224696	30.7	355	212	11	196	542	291	619	6e-55	195	COG1782	R					Predicted metal-dependent RNase, consists of a metallo-beta-lactamase domain and an RNA-binding KH domain
PR6_normC5K20_02050	gnl|CDD|224766	29.33	150	96	5	1	140	13	162	2e-27	100	COG1853	R					Conserved protein/domain typically associated with flavoprotein oxygenases, DIM6/NTAB family
PR6_normC5K20_02060	gnl|CDD|223727	31.18	93	62	2	7	97	3	95	3e-16	70.5	COG0654	H	C				2-polyprenyl-6-methoxyphenol hydroxylase and related FAD-dependent oxidoreductases
PR6_normC5K20_02070	gnl|CDD|224666	32.75	229	133	7	12	231	13	229	8e-31	114	COG1752	R					Predicted esterase of the alpha-beta hydrolase superfamily
PR6_normC5K20_02100	gnl|CDD|225044	43.06	72	38	2	2	70	324	395	2e-13	61.7	COG2133	G					Glucose/sorbosone dehydrogenases
PR6_normC5K20_02140	gnl|CDD|225971	23.08	91	66	2	6	93	42	131	0.006	31.6	COG3437	K	T				Response regulator containing a CheY-like receiver domain and an HD-GYP domain
PR6_normC5K20_02150	gnl|CDD|223715	27.63	257	165	6	131	386	91	327	3e-30	116	COG0642	T					Signal transduction histidine kinase
PR6_normC5K20_02160	gnl|CDD|225107	47.17	106	52	1	2	107	108	209	1e-29	105	COG2197	T	K				Response regulator containing a CheY-like receiver domain and an HTH DNA-binding domain
PR6_normC5K20_02170	gnl|CDD|225390	17.77	197	131	7	37	227	29	200	6e-08	48.9	COG2834	M					Outer membrane lipoprotein-sorting protein
PR6_normC5K20_02180	gnl|CDD|224931	29.92	127	83	1	88	214	63	183	7e-15	67.5	COG2020	O					Putative protein-S-isoprenylcysteine methyltransferase
PR6_normC5K20_02200	gnl|CDD|225139	33.71	178	112	4	56	230	1	175	3e-46	155	COG2230	M					Cyclopropane fatty acid synthase and related methyltransferases
PR6_normC5K20_02210	gnl|CDD|226275	37.83	267	157	4	2	266	7	266	5e-65	205	COG3752	S					Predicted membrane protein
PR6_normC5K20_02230	gnl|CDD|225353	22.54	213	128	7	102	282	7	214	5e-16	73	COG2755	E					Lysophospholipase L1 and related esterases
PR6_normC5K20_02250	gnl|CDD|226587	32.8	439	253	10	5	431	6	414	1e-77	253	COG4102	S					Uncharacterized protein conserved in bacteria
PR6_normC5K20_02290	gnl|CDD|224511	29.78	178	109	2	29	206	16	177	1e-26	100	COG1595	K					DNA-directed RNA polymerase specialized sigma subunit, sigma24 homolog
PR6_normC5K20_02300	gnl|CDD|223660	56.45	558	236	5	18	573	359	911	0	821	COG0587	L					DNA polymerase III, alpha subunit
PR6_normC5K20_02330	gnl|CDD|223660	53.72	927	400	12	3	916	1	911	0	1234	COG0587	L					DNA polymerase III, alpha subunit
PR6_normC5K20_02340	gnl|CDD|225714	26.47	272	166	12	10	273	16	261	2e-14	69.4	COG3173	R					Predicted aminoglycoside phosphotransferase
PR6_normC5K20_02350	gnl|CDD|223562	41.46	164	91	2	1	164	366	524	3e-46	162	COG0488	R					ATPase components of ABC transporters with duplicated ATPase domains
PR6_normC5K20_02360	gnl|CDD|226220	35.36	345	194	4	2	320	213	554	1e-92	299	COG3696	P					Putative silver efflux pump
PR6_normC5K20_02370	gnl|CDD|226220	40.43	230	135	2	1	230	599	826	1e-67	223	COG3696	P					Putative silver efflux pump
PR6_normC5K20_02380	gnl|CDD|223702	27.22	169	109	3	7	163	1	167	1e-23	90.6	COG0629	L					Single-stranded DNA-binding protein
PR6_normC5K20_02390	gnl|CDD|223316	64.06	64	23	0	11	74	12	75	3e-30	101	COG0238	J					Ribosomal protein S18
PR6_normC5K20_02410	gnl|CDD|223367	48.21	168	87	0	11	178	5	172	6e-75	224	COG0290	J					Translation initiation factor 3 (IF-3)
PR6_normC5K20_02420	gnl|CDD|223368	58.62	58	24	0	1	58	1	58	8e-14	58.4	COG0291	J					Ribosomal protein L35
PR6_normC5K20_02430	gnl|CDD|223953	39.81	540	307	5	1	537	87	611	1e-164	482	COG1022	I					Long-chain acyl-CoA synthetases (AMP-forming)
PR6_normC5K20_02440	gnl|CDD|225136	38.95	95	55	2	41	133	41	134	3e-20	81.5	COG2226	H					Methylase involved in ubiquinone/menaquinone biosynthesis
PR6_normC5K20_02450	gnl|CDD|223910	28.57	133	88	1	1	126	271	403	7e-10	55.4	COG0840	N	T				Methyl-accepting chemotaxis protein
PR6_normC5K20_02460	gnl|CDD|223125	37	227	108	8	1	212	1	207	1e-55	177	COG0047	F					Phosphoribosylformylglycinamidine (FGAM) synthase, glutamine amidotransferase domain
PR6_normC5K20_02470	gnl|CDD|223124	29.7	367	227	10	5	367	404	743	2e-67	225	COG0046	F					Phosphoribosylformylglycinamidine (FGAM) synthase, synthetase domain
PR6_normC5K20_02480	gnl|CDD|223973	42.55	47	27	0	2	48	213	259	8e-11	53	COG1043	M					Acyl-[acyl carrier protein]--UDP-N-acetylglucosamine O-acyltransferase
PR6_normC5K20_02500	gnl|CDD|223589	27.53	287	157	10	292	541	1	273	9e-29	115	COG0515	R	T	K	L		Serine/threonine protein kinase
PR6_normC5K20_02520	gnl|CDD|224343	20.75	265	167	7	5	249	3	244	1e-19	84.8	COG1426	S					Uncharacterized protein conserved in bacteria
PR6_normC5K20_02530	gnl|CDD|223694	32.32	164	105	4	3	163	2	162	2e-45	153	COG0621	J					2-methylthioadenine synthetase
PR6_normC5K20_02550	gnl|CDD|223470	27.03	111	73	2	50	160	3	105	2e-12	61.5	COG0393	S					Uncharacterized conserved protein
PR6_normC5K20_02570	gnl|CDD|224482	22.96	331	230	9	28	345	20	338	4e-27	107	COG1566	V					Multidrug resistance efflux pump
PR6_normC5K20_02580	gnl|CDD|224054	44.34	221	120	3	341	558	5	225	5e-87	273	COG1131	V					ABC-type multidrug transport system, ATPase component
PR6_normC5K20_02590	gnl|CDD|223912	26.79	280	191	2	86	365	18	283	4e-23	94.6	COG0842	V					ABC-type multidrug transport system, permease component
PR6_normC5K20_02600	gnl|CDD|223912	29.28	181	127	1	160	339	68	248	9e-20	84.6	COG0842	V					ABC-type multidrug transport system, permease component
PR6_normC5K20_02610	gnl|CDD|223089	38.36	232	128	4	33	263	83	300	3e-63	201	COG0010	E					Arginase/agmatinase/formimionoglutamate hydrolase, arginase family
PR6_normC5K20_02660	gnl|CDD|226587	35.92	103	58	3	25	127	55	149	2e-12	62.2	COG4102	S					Uncharacterized protein conserved in bacteria
PR6_normC5K20_02690	gnl|CDD|226077	32.73	110	73	1	56	164	28	137	6e-08	48.4	COG3547	L					Transposase and inactivated derivatives
PR6_normC5K20_02700	gnl|CDD|225651	23.93	117	71	4	88	192	47	157	0.003	35.2	COG3109	T					Activator of osmoprotectant transporter ProP
PR6_normC5K20_02710	gnl|CDD|225107	44.76	143	79	0	12	154	1	143	6e-44	145	COG2197	T	K				Response regulator containing a CheY-like receiver domain and an HTH DNA-binding domain
PR6_normC5K20_02720	gnl|CDD|227335	25.75	167	106	5	176	337	100	253	2e-06	45.9	COG5002	T					Signal transduction histidine kinase
PR6_normC5K20_02730	gnl|CDD|224369	24.32	111	70	4	90	199	52	149	0.005	34.7	COG1452	M					Organic solvent tolerance protein OstA
PR6_normC5K20_02740	gnl|CDD|224060	55.6	241	104	2	12	250	4	243	1e-119	342	COG1137	R					ABC-type (unclassified) transport system, ATPase component
PR6_normC5K20_02770	gnl|CDD|225718	21.08	332	228	9	56	383	47	348	2e-32	123	COG3177	S					Uncharacterized conserved protein
PR6_normC5K20_02790	gnl|CDD|226702	46.15	208	112	0	352	559	502	709	2e-57	203	COG4251	T					Bacteriophytochrome (light-regulated signal transduction histidine kinase)
PR6_normC5K20_02800	gnl|CDD|223961	16.67	150	103	3	149	286	294	433	0.002	36.6	COG1030	O					Membrane-bound serine protease (ClpP class)
PR6_normC5K20_02810	gnl|CDD|223691	23.16	95	64	2	3	88	20	114	3e-08	47.4	COG0618	R					Exopolyphosphatase-related proteins
PR6_normC5K20_02820	gnl|CDD|224440	38.82	340	183	8	25	344	8	342	3e-101	314	COG1523	G					Type II secretory pathway, pullulanase PulA and related glycosidases
PR6_normC5K20_02840	gnl|CDD|227122	20.53	151	99	5	128	276	317	448	0.002	36.6	COG4783	R					Putative Zn-dependent protease, contains TPR repeats
PR6_normC5K20_02850	gnl|CDD|225605	29.09	110	58	4	60	167	40	131	1e-06	45.5	COG3063	N	U				Tfp pilus assembly protein PilF
PR6_normC5K20_02890	gnl|CDD|224455	25.49	306	227	1	3	307	138	443	8e-31	118	COG1538	M	U				Outer membrane protein
PR6_normC5K20_02900	gnl|CDD|224007	19.13	298	206	10	1	290	3	273	9e-08	49.5	COG1082	G					Sugar phosphate isomerases/epimerases
PR6_normC5K20_02910	gnl|CDD|223864	31.71	82	56	0	36	117	92	173	3e-12	60.4	COG0793	M					Periplasmic protease
PR6_normC5K20_02920	gnl|CDD|223354	22.58	372	242	9	56	383	79	448	4e-18	82.6	COG0277	C					FAD/FMN-containing dehydrogenases
PR6_normC5K20_02930	gnl|CDD|225208	31.68	101	49	3	6	86	3	103	6e-12	58.2	COG2327	S					Uncharacterized conserved protein
PR6_normC5K20_02940	gnl|CDD|223172	68.83	77	24	0	1	77	88	164	7e-44	140	COG0094	J					Ribosomal protein L5
PR6_normC5K20_02950	gnl|CDD|223277	62.3	61	23	0	41	101	1	61	9e-24	85.8	COG0199	J					Ribosomal protein S14
PR6_normC5K20_02960	gnl|CDD|223174	58.33	132	54	1	1	131	1	132	2e-64	193	COG0096	J					Ribosomal protein S8
PR6_normC5K20_02970	gnl|CDD|223175	51.41	177	84	2	1	176	1	176	3e-74	222	COG0097	J					Ribosomal protein L6P/L9E
PR6_normC5K20_03060	gnl|CDD|223929	38.03	142	73	3	420	547	40	180	3e-32	121	COG0860	M					N-acetylmuramoyl-L-alanine amidase
PR6_normC5K20_03070	gnl|CDD|224268	42.69	253	144	1	1	252	1	253	9e-81	244	COG1349	K	G				Transcriptional regulators of sugar metabolism
PR6_normC5K20_03090	gnl|CDD|223385	15.94	389	284	12	55	424	159	523	6e-08	52.1	COG0308	E					Aminopeptidase N
PR6_normC5K20_03100	gnl|CDD|224879	41.64	269	148	5	6	272	4	265	9e-75	230	COG1968	V					Uncharacterized bacitracin resistance protein
PR6_normC5K20_03110	gnl|CDD|223390	42.5	280	149	3	2	280	4	272	9e-107	312	COG0313	R					Predicted methyltransferases
PR6_normC5K20_03120	gnl|CDD|223880	31.67	60	41	0	402	461	181	240	4e-08	51.3	COG0810	M					Periplasmic protein TonB, links inner and outer membranes
PR6_normC5K20_03140	gnl|CDD|223346	50	86	43	0	2	87	2	87	3e-17	68.9	COG0268	J					Ribosomal protein S20
PR6_normC5K20_03170	gnl|CDD|224872	43.72	199	95	6	1	182	2	200	9e-44	145	COG1961	L					Site-specific recombinases, DNA invertase Pin homologs
PR6_normC5K20_03210	gnl|CDD|224872	38.19	199	115	4	18	209	3	200	1e-36	127	COG1961	L					Site-specific recombinases, DNA invertase Pin homologs
PR6_normC5K20_03220	gnl|CDD|224455	21.7	447	301	8	21	438	18	444	1e-23	99.5	COG1538	M	U				Outer membrane protein
PR6_normC5K20_03230	gnl|CDD|224151	39.8	294	176	1	11	304	4	296	3e-94	282	COG1230	P					Co/Zn/Cd efflux system component
PR6_normC5K20_03240	gnl|CDD|226220	48.77	855	424	7	1	852	175	1018	0	1004	COG3696	P					Putative silver efflux pump
PR6_normC5K20_03260	gnl|CDD|224112	35.65	230	139	4	38	267	27	247	2e-46	156	COG1191	K					DNA-directed RNA polymerase specialized sigma subunit
PR6_normC5K20_03280	gnl|CDD|224094	48	275	141	2	1	274	15	288	3e-92	276	COG1173	E	P				ABC-type dipeptide/oligopeptide/nickel transport systems, permease components
PR6_normC5K20_03330	gnl|CDD|223321	15.96	94	64	4	1	82	675	765	0.001	33.6	COG0243	C					Anaerobic dehydrogenases, typically selenocysteine-containing
PR6_normC5K20_03340	gnl|CDD|224443	41.86	258	130	5	26	280	25	265	1e-78	240	COG1526	C					Uncharacterized protein required for formate dehydrogenase activity
PR6_normC5K20_03430	gnl|CDD|223855	32.14	112	70	3	1	110	9	116	2e-14	63.7	COG0784	T					FOG: CheY-like receiver
PR6_normC5K20_03470	gnl|CDD|223203	31.16	215	128	5	17	223	3	205	1e-35	125	COG0125	F					Thymidylate kinase
PR6_normC5K20_03480	gnl|CDD|224407	57.24	152	57	2	37	188	1	144	2e-71	214	COG1490	J					D-Tyr-tRNAtyr deacylase
PR6_normC5K20_03490	gnl|CDD|223715	26.27	217	150	4	223	438	109	316	2e-27	109	COG0642	T					Signal transduction histidine kinase
PR6_normC5K20_03500	gnl|CDD|224455	37.29	59	37	0	1	59	385	443	1e-08	47.9	COG1538	M	U				Outer membrane protein
PR6_normC5K20_03540	gnl|CDD|223589	32.99	288	169	9	143	413	2	282	2e-54	190	COG0515	R	T	K	L		Serine/threonine protein kinase
PR6_normC5K20_03580	gnl|CDD|224428	14.85	303	234	7	16	296	210	510	0.006	36.3	COG1511	S					Predicted membrane protein
PR6_normC5K20_03620	gnl|CDD|224118	33.15	178	109	3	1	176	964	1133	2e-36	133	COG1197	L	K				Transcription-repair coupling factor (superfamily II helicase)
PR6_normC5K20_03640	gnl|CDD|223282	22.73	176	124	7	38	208	2	170	1e-09	54.9	COG0204	I					1-acyl-sn-glycerol-3-phosphate acyltransferase
PR6_normC5K20_03650	gnl|CDD|223804	22.03	286	182	9	150	423	125	381	7e-17	79.3	COG0732	V					Restriction endonuclease S subunits
PR6_normC5K20_03660	gnl|CDD|223363	34.21	76	48	1	2	77	416	489	2e-10	54	COG0286	V					Type I restriction-modification system methyltransferase subunit
PR6_normC5K20_03670	gnl|CDD|224419	13.33	75	61	2	14	88	354	424	0.0002	36	COG1502	I					Phosphatidylserine/phosphatidylglycerophosphate/cardiolipin synthases and related enzymes
PR6_normC5K20_03680	gnl|CDD|224513	30.42	309	195	10	8	313	3	294	4e-48	163	COG1597	I	R				Sphingosine kinase and enzymes related to eukaryotic diacylglycerol kinase
PR6_normC5K20_03700	gnl|CDD|226636	33.25	400	238	15	2	374	147	544	2e-78	252	COG4166	E					ABC-type oligopeptide transport system, periplasmic component
PR6_normC5K20_03710	gnl|CDD|223674	43.37	83	45	1	1	81	1	83	2e-25	95.6	COG0601	E	P				ABC-type dipeptide/oligopeptide/nickel transport systems, permease components
PR6_normC5K20_03740	gnl|CDD|223880	28.57	49	35	0	2	50	196	244	0.002	35.5	COG0810	M					Periplasmic protein TonB, links inner and outer membranes
PR6_normC5K20_03750	gnl|CDD|226682	45.34	236	115	3	6	240	4	226	3e-78	237	COG4229	C					Predicted enolase-phosphatase
PR6_normC5K20_03760	gnl|CDD|224704	34.64	179	113	1	1	175	1	179	4e-52	166	COG1791	S					Uncharacterized conserved protein, contains double-stranded beta-helix domain
PR6_normC5K20_03770	gnl|CDD|223313	29.5	200	113	6	19	213	11	187	8e-32	115	COG0235	G					Ribulose-5-phosphate 4-epimerase and related epimerases and aldolases
PR6_normC5K20_03810	gnl|CDD|224228	23.28	189	136	1	168	347	7	195	4e-10	55.7	COG1309	K					Transcriptional regulator
PR6_normC5K20_03870	gnl|CDD|223975	47.44	78	39	1	11	86	117	194	9e-22	85.8	COG1045	E					Serine acetyltransferase
PR6_normC5K20_03900	gnl|CDD|223450	38	100	58	3	2	100	318	414	5e-13	62.6	COG0373	H					Glutamyl-tRNA reductase
PR6_normC5K20_03910	gnl|CDD|223259	51.63	306	147	1	7	311	2	307	1e-133	383	COG0181	H					Porphobilinogen deaminase
PR6_normC5K20_03970	gnl|CDD|223539	24.24	231	164	4	1	231	2	221	2e-22	90.9	COG0463	M					Glycosyltransferases involved in cell wall biogenesis
PR6_normC5K20_03980	gnl|CDD|223418	38.1	315	172	4	10	323	7	299	6e-79	244	COG0341	U					Preprotein translocase subunit SecF
PR6_normC5K20_04020	gnl|CDD|223680	37.62	101	57	2	50	150	8	102	1e-21	84.2	COG0607	P					Rhodanese-related sulfurtransferase
PR6_normC5K20_04040	gnl|CDD|224328	64.39	497	145	11	1	480	283	764	0	716	COG1410	E					Methionine synthase I, cobalamin-binding domain
PR6_normC5K20_04050	gnl|CDD|223816	42.72	103	57	2	1	102	4	105	2e-27	99.7	COG0745	T	K				Response regulators consisting of a CheY-like receiver domain and a winged-helix DNA-binding domain
PR6_normC5K20_04060	gnl|CDD|227335	27.04	270	182	6	195	454	36	300	8e-18	82.9	COG5002	T					Signal transduction histidine kinase
PR6_normC5K20_04070	gnl|CDD|223816	42.45	106	59	2	1	105	4	108	6e-30	108	COG0745	T	K				Response regulators consisting of a CheY-like receiver domain and a winged-helix DNA-binding domain
PR6_normC5K20_04120	gnl|CDD|223816	41.67	228	126	4	18	239	2	228	2e-59	187	COG0745	T	K				Response regulators consisting of a CheY-like receiver domain and a winged-helix DNA-binding domain
PR6_normC5K20_04130	gnl|CDD|223655	17.57	148	115	3	55	200	46	188	0.0009	36.4	COG0582	L					Integrase
PR6_normC5K20_04150	gnl|CDD|223739	35.71	28	18	0	1	28	283	310	0.005	29.6	COG0667	C					Predicted oxidoreductases (related to aryl-alcohol dehydrogenases)
PR6_normC5K20_04170	gnl|CDD|223381	57.97	69	27	2	1	68	344	411	9e-31	109	COG0304	I	Q				3-oxoacyl-(acyl-carrier-protein) synthase
PR6_normC5K20_04180	gnl|CDD|223232	51.48	406	158	6	2	403	1	371	2e-150	436	COG0154	J					Asp-tRNAAsn/Glu-tRNAGln amidotransferase A subunit and related amidases
PR6_normC5K20_04200	gnl|CDD|227308	37.5	56	29	2	58	109	106	159	5e-06	40.7	COG4974	L					Site-specific recombinase XerD
PR6_normC5K20_04210	gnl|CDD|224720	29.57	328	222	5	43	368	9	329	1e-36	137	COG1807	M					4-amino-4-deoxy-L-arabinose transferase and related glycosyltransferases of PMT family
PR6_normC5K20_04220	gnl|CDD|224202	49.14	350	176	1	1	350	4	351	2e-129	382	COG1283	P					Na+/phosphate symporter
PR6_normC5K20_04230	gnl|CDD|224328	75	16	4	0	1	16	827	842	9e-05	36.2	COG1410	E					Methionine synthase I, cobalamin-binding domain
PR6_normC5K20_04260	gnl|CDD|223476	42.7	274	133	6	1	269	119	373	2e-94	285	COG0399	M					Predicted pyridoxal phosphate-dependent enzyme apparently involved in regulation of cell wall biogenesis
PR6_normC5K20_04290	gnl|CDD|224228	20.99	181	133	2	54	230	21	195	1e-09	53.4	COG1309	K					Transcriptional regulator
PR6_normC5K20_04310	gnl|CDD|225184	22.75	189	105	8	20	208	73	220	0.002	36.1	COG2301	G					Citrate lyase beta subunit
PR6_normC5K20_04330	gnl|CDD|224326	24.76	206	132	4	56	238	10	215	4e-15	69.8	COG1408	R					Predicted phosphohydrolases
PR6_normC5K20_04360	gnl|CDD|223816	46.7	227	114	4	3	223	2	227	9e-76	229	COG0745	T	K				Response regulators consisting of a CheY-like receiver domain and a winged-helix DNA-binding domain
PR6_normC5K20_04380	gnl|CDD|223715	35.32	252	134	6	5	254	111	335	6e-50	167	COG0642	T					Signal transduction histidine kinase
PR6_normC5K20_04400	gnl|CDD|223829	38	50	31	0	201	250	300	349	6e-08	50.4	COG0758	L	U				Predicted Rossmann fold nucleotide-binding protein involved in DNA uptake
PR6_normC5K20_04410	gnl|CDD|227142	24.47	94	57	6	3	88	71	158	0.004	32.4	COG4805	S					Uncharacterized protein conserved in bacteria
PR6_normC5K20_04420	gnl|CDD|223589	40.62	64	32	2	2	63	113	172	2e-10	52.4	COG0515	R	T	K	L		Serine/threonine protein kinase
PR6_normC5K20_04440	gnl|CDD|223589	32.8	125	74	4	34	151	1	122	2e-19	82.5	COG0515	R	T	K	L		Serine/threonine protein kinase
PR6_normC5K20_04450	gnl|CDD|223683	36.46	384	212	13	1	380	6	361	5e-99	315	COG0610	V					Type I site-specific restriction-modification system, R (restriction) subunit and related helicases
PR6_normC5K20_04460	gnl|CDD|223510	40.43	47	27	1	1	46	154	200	0.0002	34.6	COG0433	R					Predicted ATPase
PR6_normC5K20_04470	gnl|CDD|223510	23.33	360	233	12	2	346	177	508	2e-33	128	COG0433	R					Predicted ATPase
PR6_normC5K20_04510	gnl|CDD|224389	42.37	118	67	1	12	128	10	127	4e-26	98.6	COG1472	G					Beta-glucosidase-related glycosidases
PR6_normC5K20_04570	gnl|CDD|226951	31.07	103	59	3	271	361	149	251	2e-07	49.4	COG4585	T					Signal transduction histidine kinase
PR6_normC5K20_04580	gnl|CDD|225107	30.51	59	41	0	16	74	150	208	6e-08	45	COG2197	T	K				Response regulator containing a CheY-like receiver domain and an HTH DNA-binding domain
PR6_normC5K20_04590	gnl|CDD|226362	27.45	102	64	2	86	187	86	177	0.005	34.3	COG3843	U					Type IV secretory pathway, VirD2 components (relaxase)
PR6_normC5K20_04620	gnl|CDD|225129	21.3	108	79	3	87	189	2	108	0.009	33.6	COG2219	L					Eukaryotic-type DNA primase, large subunit
PR6_normC5K20_04650	gnl|CDD|226591	35.48	62	33	3	286	341	31	91	0.0001	40.4	COG4106	R					Trans-aconitate methyltransferase
PR6_normC5K20_04670	gnl|CDD|224511	40.67	150	89	0	28	177	28	177	6e-40	134	COG1595	K					DNA-directed RNA polymerase specialized sigma subunit, sigma24 homolog
PR6_normC5K20_04700	gnl|CDD|223656	29.85	67	47	0	1	67	231	297	5e-05	37.3	COG0583	K					Transcriptional regulator
PR6_normC5K20_04770	gnl|CDD|226330	57.94	126	52	1	1	125	1	126	7e-38	134	COG3808	C					Inorganic pyrophosphatase
PR6_normC5K20_04790	gnl|CDD|223893	23.19	207	121	13	125	314	210	395	0.002	37	COG0823	U					Periplasmic component of the Tol biopolymer transport system
PR6_normC5K20_04840	gnl|CDD|223831	28.17	142	92	4	83	224	175	306	0.0007	37.4	COG0760	O					Parvulin-like peptidyl-prolyl isomerase
PR6_normC5K20_04850	gnl|CDD|227122	26.54	211	129	4	61	271	287	471	6e-08	50.5	COG4783	R					Putative Zn-dependent protease, contains TPR repeats
PR6_normC5K20_04870	gnl|CDD|223816	28.81	118	77	3	8	122	3	116	3e-19	85	COG0745	T	K				Response regulators consisting of a CheY-like receiver domain and a winged-helix DNA-binding domain
PR6_normC5K20_04880	gnl|CDD|225109	30.65	186	120	3	12	196	3	180	1e-25	97.1	COG2199	T					FOG: GGDEF domain
PR6_normC5K20_04890	gnl|CDD|223677	45.95	222	109	5	1	212	105	325	3e-58	187	COG0604	C	R				NADPH:quinone reductase and related Zn-dependent oxidoreductases
PR6_normC5K20_04900	gnl|CDD|224814	36.59	41	26	0	1	41	296	336	3e-10	51.9	COG1902	C					NADH:flavin oxidoreductases, Old Yellow Enzyme family
PR6_normC5K20_04910	gnl|CDD|223677	40.45	89	52	1	8	95	1	89	9e-21	82	COG0604	C	R				NADPH:quinone reductase and related Zn-dependent oxidoreductases
PR6_normC5K20_04970	gnl|CDD|223687	29.39	313	191	9	30	315	7	316	8e-42	147	COG0614	P					ABC-type Fe3+-hydroxamate transport system, periplasmic component
PR6_normC5K20_04990	gnl|CDD|225369	50.61	328	155	3	1	326	1	323	1e-162	465	COG2812	L					DNA polymerase III, gamma/tau subunits
PR6_normC5K20_05000	gnl|CDD|223816	33.7	92	58	1	3	91	136	227	5e-21	82	COG0745	T	K				Response regulators consisting of a CheY-like receiver domain and a winged-helix DNA-binding domain
PR6_normC5K20_05010	gnl|CDD|223715	25.64	117	85	2	147	262	21	136	1e-09	55.1	COG0642	T					Signal transduction histidine kinase
PR6_normC5K20_05020	gnl|CDD|223269	48.39	217	109	3	1	214	35	251	2e-101	299	COG0191	G					Fructose/tagatose bisphosphate aldolase
PR6_normC5K20_05030	gnl|CDD|223436	51.39	72	35	0	1	72	1	72	6e-19	74.2	COG0359	J					Ribosomal protein L9
PR6_normC5K20_05040	gnl|CDD|225695	25.22	115	74	6	32	137	15	126	8e-07	43.4	COG3153	R					Predicted acetyltransferase
PR6_normC5K20_05050	gnl|CDD|225174	50.48	105	44	2	1	105	336	432	6e-36	125	COG2265	J					SAM-dependent methyltransferases related to tRNA (uracil-5-)-methyltransferase
PR6_normC5K20_05060	gnl|CDD|223594	36.47	255	148	8	15	264	79	324	4e-56	185	COG0520	E					Selenocysteine lyase
PR6_normC5K20_05070	gnl|CDD|224154	50	40	20	0	8	47	6	45	5e-14	63.6	COG1233	Q					Phytoene dehydrogenase and related proteins
PR6_normC5K20_05120	gnl|CDD|227122	26.32	114	82	1	93	204	351	464	9e-08	49.7	COG4783	R					Putative Zn-dependent protease, contains TPR repeats
PR6_normC5K20_05160	gnl|CDD|224511	28	150	91	4	15	160	43	179	7e-16	69.3	COG1595	K					DNA-directed RNA polymerase specialized sigma subunit, sigma24 homolog
PR6_normC5K20_05180	gnl|CDD|226687	23.46	162	105	7	35	186	95	247	0.001	36.6	COG4235	O					Cytochrome c biogenesis factor
PR6_normC5K20_05190	gnl|CDD|225176	40	40	23	1	22	60	15	54	7e-05	36.2	COG2267	I					Lysophospholipase
PR6_normC5K20_05200	gnl|CDD|223715	36.56	227	134	4	35	260	111	328	2e-55	182	COG0642	T					Signal transduction histidine kinase
PR6_normC5K20_05210	gnl|CDD|223816	42.59	108	60	2	3	109	2	108	7e-36	122	COG0745	T	K				Response regulators consisting of a CheY-like receiver domain and a winged-helix DNA-binding domain
PR6_normC5K20_05220	gnl|CDD|223263	60.44	91	36	0	1	91	1	91	5e-48	148	COG0185	J					Ribosomal protein S19
PR6_normC5K20_05230	gnl|CDD|223168	61.09	275	106	1	1	274	1	275	1e-148	419	COG0090	J					Ribosomal protein L2
PR6_normC5K20_05240	gnl|CDD|224557	46.03	315	166	3	1	314	44	355	1e-116	357	COG1643	L					HrpA-like helicases
PR6_normC5K20_05250	gnl|CDD|223880	29.9	97	57	3	21	112	40	130	8e-05	40.9	COG0810	M					Periplasmic protein TonB, links inner and outer membranes
PR6_normC5K20_05290	gnl|CDD|223475	32.26	155	96	3	15	164	1	151	3e-21	84.7	COG0398	S					Uncharacterized conserved protein
PR6_normC5K20_05300	gnl|CDD|224662	25.95	262	166	8	1	260	1	236	5e-32	120	COG1748	E					Saccharopine dehydrogenase and related proteins
PR6_normC5K20_05310	gnl|CDD|225109	40.78	179	103	2	467	642	3	181	2e-55	186	COG2199	T					FOG: GGDEF domain
PR6_normC5K20_05320	gnl|CDD|223620	19.4	67	53	1	1	66	3	69	0.002	32	COG0546	R					Predicted phosphatases
PR6_normC5K20_05330	gnl|CDD|223620	26.8	153	108	2	12	164	69	217	4e-11	56.3	COG0546	R					Predicted phosphatases
PR6_normC5K20_05340	gnl|CDD|224771	44.63	354	174	10	130	461	1	354	1e-113	340	COG1858	P					Cytochrome c peroxidase
PR6_normC5K20_05350	gnl|CDD|223872	40.74	108	53	2	16	123	4	100	1e-28	101	COG0801	H					7,8-dihydro-6-hydroxymethylpterin-pyrophosphokinase
PR6_normC5K20_05390	gnl|CDD|224034	30.21	96	59	2	1	96	4	91	6e-21	83.9	COG1109	G					Phosphomannomutase
PR6_normC5K20_05450	gnl|CDD|223103	46.03	126	66	2	25	148	130	255	2e-48	156	COG0024	J					Methionine aminopeptidase
PR6_normC5K20_05460	gnl|CDD|223438	68.49	73	23	0	1	73	1	73	2e-33	109	COG0361	J					Translation initiation factor 1 (IF-1)
PR6_normC5K20_05470	gnl|CDD|223177	81.48	27	5	0	1	27	1	27	8e-11	49.8	COG0099	J					Ribosomal protein S13
PR6_normC5K20_05480	gnl|CDD|223953	30	60	41	1	25	83	25	84	4e-08	46.9	COG1022	I					Long-chain acyl-CoA synthetases (AMP-forming)
PR6_normC5K20_05490	gnl|CDD|225176	23.63	237	159	9	10	227	65	298	1e-15	71.2	COG2267	I					Lysophospholipase
PR6_normC5K20_05500	gnl|CDD|223565	31.65	158	102	4	1	153	71	227	5e-28	103	COG0491	R					Zn-dependent hydrolases, including glyoxylases
PR6_normC5K20_05530	gnl|CDD|225982	26.92	156	95	5	9	164	422	558	5e-13	63.9	COG3451	U					Type IV secretory pathway, VirB4 components
PR6_normC5K20_05540	gnl|CDD|224111	60.43	326	127	1	1	324	170	495	0	522	COG1190	J					Lysyl-tRNA synthetase (class II)
PR6_normC5K20_05630	gnl|CDD|225970	27.78	144	98	2	111	248	4	147	7e-20	82.5	COG3436	L					Transposase and inactivated derivatives
PR6_normC5K20_05640	gnl|CDD|225970	34.21	76	47	2	7	82	35	107	2e-08	46.7	COG3436	L					Transposase and inactivated derivatives
PR6_normC5K20_05650	gnl|CDD|223381	53.19	329	148	4	1	328	20	343	4e-139	402	COG0304	I	Q				3-oxoacyl-(acyl-carrier-protein) synthase
PR6_normC5K20_05660	gnl|CDD|223515	18.37	196	145	4	1	196	1	181	0.002	35.7	COG0438	M					Glycosyltransferase
PR6_normC5K20_05700	gnl|CDD|223495	36.17	47	24	2	1	42	83	128	0.01	29.6	COG0418	F					Dihydroorotase
PR6_normC5K20_05710	gnl|CDD|224136	31.52	276	185	3	40	311	18	293	5e-53	179	COG1215	M					Glycosyltransferases, probably involved in cell wall biogenesis
PR6_normC5K20_05720	gnl|CDD|223820	33.93	168	83	6	159	325	6	146	4e-21	91.2	COG0749	L					DNA polymerase I - 3'-5' exonuclease and polymerase domains
PR6_normC5K20_05750	gnl|CDD|223816	41.48	229	126	5	86	308	2	228	1e-64	203	COG0745	T	K				Response regulators consisting of a CheY-like receiver domain and a winged-helix DNA-binding domain
PR6_normC5K20_05760	gnl|CDD|224108	47.08	240	119	4	4	235	3	242	6e-86	256	COG1187	J					16S rRNA uridine-516 pseudouridylate synthase and related pseudouridylate synthases
PR6_normC5K20_05770	gnl|CDD|227313	26.51	83	50	2	27	109	13	84	3e-05	37.8	COG4980	R					Gas vesicle protein
PR6_normC5K20_05780	gnl|CDD|225136	35.09	57	30	3	13	65	42	95	0.009	29.9	COG2226	H					Methylase involved in ubiquinone/menaquinone biosynthesis
PR6_normC5K20_05810	gnl|CDD|224557	26.29	350	211	8	1	307	358	703	3e-43	157	COG1643	L					HrpA-like helicases
PR6_normC5K20_05820	gnl|CDD|223908	35.37	147	64	2	1	147	6	121	7e-26	94.6	COG0838	C					NADH:ubiquinone oxidoreductase subunit 3 (chain A)
PR6_normC5K20_05830	gnl|CDD|223454	49.22	193	90	3	11	203	2	186	3e-87	257	COG0377	C					NADH:ubiquinone oxidoreductase 20 kD subunit and related Fe-S oxidoreductases
PR6_normC5K20_05840	gnl|CDD|223921	35.33	167	87	5	3	166	2	150	4e-33	116	COG0852	C					NADH:ubiquinone oxidoreductase 27 kD subunit
PR6_normC5K20_05850	gnl|CDD|223722	46.7	394	183	4	8	377	8	398	3e-165	470	COG0649	C					NADH:ubiquinone oxidoreductase 49 kD subunit 7
PR6_normC5K20_05860	gnl|CDD|223937	37.47	403	174	6	49	449	5	331	2e-89	276	COG1005	C					NADH:ubiquinone oxidoreductase subunit 1 (chain H)
PR6_normC5K20_05880	gnl|CDD|226945	92.91	578	41	0	1	578	1	578	0	1105	COG4579	T					Isocitrate dehydrogenase kinase/phosphatase
PR6_normC5K20_05890	gnl|CDD|225134	80	435	84	3	1	434	1	433	0	749	COG2224	C					Isocitrate lyase
PR6_normC5K20_05900	gnl|CDD|225135	50.28	543	255	11	1	533	5	542	0	747	COG2225	C					Malate synthase
PR6_normC5K20_05910	gnl|CDD|224809	73.62	307	80	1	1	306	1	307	0	557	COG1897	E					Homoserine trans-succinylase
PR6_normC5K20_05920	gnl|CDD|223532	37.5	64	34	1	72	129	93	156	9e-09	48.5	COG0456	R					Acetyltransferases
PR6_normC5K20_05990	gnl|CDD|225208	27.08	277	175	7	1	263	109	372	1e-32	121	COG2327	S					Uncharacterized conserved protein
PR6_normC5K20_06000	gnl|CDD|223755	26.59	252	171	9	1	249	121	361	6e-44	153	COG0683	E					ABC-type branched-chain amino acid transport systems, periplasmic component
PR6_normC5K20_06010	gnl|CDD|223694	38.85	278	158	3	1	274	164	433	4e-98	297	COG0621	J					2-methylthioadenine synthetase
PR6_normC5K20_06020	gnl|CDD|226770	26.39	288	180	5	25	306	8	269	8e-27	106	COG4320	S					Uncharacterized protein conserved in bacteria
PR6_normC5K20_06040	gnl|CDD|225112	23.53	102	78	0	6	107	71	172	4e-05	40.2	COG2202	T					FOG: PAS/PAC domain
PR6_normC5K20_06060	gnl|CDD|223657	30.53	262	157	6	8	257	3	251	2e-39	138	COG0584	C					Glycerophosphoryl diester phosphodiesterase
PR6_normC5K20_06070	gnl|CDD|225398	27.4	73	46	2	1	66	1	73	1e-08	48.2	COG2842	R					Uncharacterized ATPase, putative transposase
PR6_normC5K20_06080	gnl|CDD|225361	39.13	46	28	0	1	46	142	187	0.009	33.8	COG2801	L					Transposase and inactivated derivatives
PR6_normC5K20_06090	gnl|CDD|224423	28.88	374	247	7	17	389	258	613	6e-69	229	COG1506	E					Dipeptidyl aminopeptidases/acylaminoacyl-peptidases
PR6_normC5K20_06100	gnl|CDD|225945	31.48	54	37	0	42	95	4	57	6e-10	49.3	COG3411	C					Ferredoxin
PR6_normC5K20_06110	gnl|CDD|225109	39.52	167	99	2	97	262	14	179	1e-33	120	COG2199	T					FOG: GGDEF domain
PR6_normC5K20_06120	gnl|CDD|223224	50	546	229	10	20	548	2	520	0	655	COG0146	E	Q				N-methylhydantoinase B/acetone carboxylase, alpha subunit
PR6_normC5K20_06130	gnl|CDD|224209	23.19	332	209	9	12	315	2	315	8e-26	103	COG1290	C					Cytochrome b subunit of the bc complex
PR6_normC5K20_06170	gnl|CDD|226220	51.15	348	170	0	1	348	680	1027	2e-134	408	COG3696	P					Putative silver efflux pump
PR6_normC5K20_06210	gnl|CDD|223619	61.47	109	40	1	85	193	99	205	4e-55	174	COG0545	O					FKBP-type peptidyl-prolyl cis-trans isomerases 1
PR6_normC5K20_06250	gnl|CDD|223899	29.56	203	134	2	2	201	8	204	7e-38	133	COG0829	O					Urease accessory protein UreH
PR6_normC5K20_06260	gnl|CDD|226729	39.39	33	17	1	65	97	125	154	0.0002	36.3	COG4279	S					Uncharacterized conserved protein
PR6_normC5K20_06270	gnl|CDD|225207	53.45	116	54	0	1	116	155	270	2e-49	159	COG2326	S					Uncharacterized conserved protein
PR6_normC5K20_06280	gnl|CDD|223870	41.82	110	64	0	28	137	2	111	6e-34	115	COG0799	S					Uncharacterized homolog of plant Iojap protein
PR6_normC5K20_06320	gnl|CDD|223589	34.11	299	166	8	41	325	1	282	3e-55	190	COG0515	R	T	K	L		Serine/threonine protein kinase
PR6_normC5K20_06330	gnl|CDD|223589	37.44	219	110	9	12	211	3	213	2e-37	135	COG0515	R	T	K	L		Serine/threonine protein kinase
PR6_normC5K20_06340	gnl|CDD|223394	33.8	142	82	5	7	141	22	158	1e-23	95.8	COG0317	T	K				Guanosine polyphosphate pyrophosphohydrolases/synthetases
PR6_normC5K20_06430	gnl|CDD|226979	27.36	201	96	8	70	258	130	292	8e-09	53	COG4632	G					Exopolysaccharide biosynthesis protein related to N-acetylglucosamine-1-phosphodiester alpha-N-acetylglucosaminidase
PR6_normC5K20_06440	gnl|CDD|223635	36.27	102	64	1	39	139	145	246	2e-19	80.1	COG0561	R					Predicted hydrolases of the HAD superfamily
PR6_normC5K20_06460	gnl|CDD|225040	23.38	231	129	13	1	206	4	211	1e-12	62	COG2129	R					Predicted phosphoesterases, related to the Icc protein
PR6_normC5K20_06470	gnl|CDD|224440	43.78	249	124	5	1	248	458	691	6e-80	254	COG1523	G					Type II secretory pathway, pullulanase PulA and related glycosidases
PR6_normC5K20_06480	gnl|CDD|225127	32.47	77	43	4	24	97	1	71	0.001	34.5	COG2217	P					Cation transport ATPase
PR6_normC5K20_06500	gnl|CDD|225371	22.38	143	105	2	61	201	256	394	0.006	34.1	COG2814	G					Arabinose efflux permease
PR6_normC5K20_06520	gnl|CDD|224748	23.78	143	101	2	24	166	209	343	3e-05	41.3	COG1835	I					Predicted acyltransferases
PR6_normC5K20_06550	gnl|CDD|225371	22.38	143	105	2	61	201	256	394	0.006	34.1	COG2814	G					Arabinose efflux permease
PR6_normC5K20_06560	gnl|CDD|225107	61.54	65	25	0	1	65	145	209	2e-23	87	COG2197	T	K				Response regulator containing a CheY-like receiver domain and an HTH DNA-binding domain
PR6_normC5K20_06570	gnl|CDD|223359	55.67	194	77	5	1	188	200	390	8e-76	234	COG0282	C					Acetate kinase
PR6_normC5K20_06580	gnl|CDD|224455	28.21	280	200	1	2	280	23	302	6e-23	94.9	COG1538	M	U				Outer membrane protein
PR6_normC5K20_06590	gnl|CDD|224759	32.41	108	73	0	25	132	5	112	4e-13	60.3	COG1846	K					Transcriptional regulators
PR6_normC5K20_06600	gnl|CDD|226951	39.34	122	63	3	1	122	253	363	3e-29	107	COG4585	T					Signal transduction histidine kinase
PR6_normC5K20_06610	gnl|CDD|223562	34.08	311	167	6	2	278	58	364	2e-71	229	COG0488	R					ATPase components of ABC transporters with duplicated ATPase domains
PR6_normC5K20_06620	gnl|CDD|226679	33.33	51	34	0	54	104	59	109	8e-10	50.1	COG4226	S					Uncharacterized protein encoded in hypervariable junctions of pilus gene clusters
PR6_normC5K20_06630	gnl|CDD|223816	34.42	154	95	2	19	166	59	212	1e-40	137	COG0745	T	K				Response regulators consisting of a CheY-like receiver domain and a winged-helix DNA-binding domain
PR6_normC5K20_06640	gnl|CDD|223816	39.53	43	26	0	32	74	2	44	0.0002	35.4	COG0745	T	K				Response regulators consisting of a CheY-like receiver domain and a winged-helix DNA-binding domain
PR6_normC5K20_06650	gnl|CDD|223765	30.68	88	38	2	6	92	118	183	3e-07	43.3	COG0693	R					Putative intracellular protease/amidase
PR6_normC5K20_06660	gnl|CDD|224996	36.55	197	121	2	1	193	2	198	4e-44	147	COG2085	R					Predicted dinucleotide-binding enzymes
PR6_normC5K20_06690	gnl|CDD|225174	33.49	212	134	3	18	228	7	212	2e-64	207	COG2265	J					SAM-dependent methyltransferases related to tRNA (uracil-5-)-methyltransferase
PR6_normC5K20_06700	gnl|CDD|223959	49.35	154	70	3	1	149	100	250	5e-48	156	COG1028	I	Q	R			Dehydrogenases with different specificities (related to short-chain alcohol dehydrogenases)
PR6_normC5K20_06710	gnl|CDD|223314	58.23	79	33	0	1	79	1	79	2e-20	76.9	COG0236	I	Q				Acyl carrier protein
PR6_normC5K20_06720	gnl|CDD|223904	22.03	118	91	1	29	145	158	275	4e-12	60	COG0834	E	T				ABC-type amino acid transport/signal transduction systems, periplasmic component/domain
PR6_normC5K20_06730	gnl|CDD|224759	29.03	124	84	2	14	137	1	120	5e-13	60.3	COG1846	K					Transcriptional regulators
PR6_normC5K20_06740	gnl|CDD|224208	26.54	599	420	11	4	598	1	583	4e-69	238	COG1289	S					Predicted membrane protein
PR6_normC5K20_06760	gnl|CDD|224482	36.23	276	126	4	9	234	15	290	1e-65	208	COG1566	V					Multidrug resistance efflux pump
PR6_normC5K20_06770	gnl|CDD|225139	18.8	117	86	2	3	118	175	283	3e-12	59.2	COG2230	M					Cyclopropane fatty acid synthase and related methyltransferases
PR6_normC5K20_06810	gnl|CDD|223528	30.21	192	124	5	18	203	126	313	2e-30	113	COG0451	M	G				Nucleoside-diphosphate-sugar epimerases
PR6_normC5K20_06820	gnl|CDD|223539	31.25	48	32	1	11	58	5	51	5e-08	45.1	COG0463	M					Glycosyltransferases involved in cell wall biogenesis
PR6_normC5K20_06840	gnl|CDD|224121	53.85	26	12	0	189	214	638	663	0.003	35.3	COG1200	L	K				RecG-like helicase
PR6_normC5K20_06850	gnl|CDD|224076	53.57	224	100	2	33	255	2	222	4e-111	334	COG1154	H	I				Deoxyxylulose-5-phosphate synthase
PR6_normC5K20_06870	gnl|CDD|223816	35.53	228	97	5	3	181	2	228	5e-52	166	COG0745	T	K				Response regulators consisting of a CheY-like receiver domain and a winged-helix DNA-binding domain
PR6_normC5K20_06880	gnl|CDD|224111	37.4	131	73	4	1	126	1	127	6e-34	121	COG1190	J					Lysyl-tRNA synthetase (class II)
PR6_normC5K20_06890	gnl|CDD|223266	65.22	69	24	0	13	81	6	74	2e-34	123	COG0188	L					Type IIA topoisomerase (DNA gyrase/topo II, topoisomerase IV), A subunit
PR6_normC5K20_06900	gnl|CDD|223551	25.37	268	192	5	3	262	109	376	1e-12	64.6	COG0475	P					Kef-type K+ transport systems, membrane components
PR6_normC5K20_06920	gnl|CDD|226967	56.79	81	33	1	4	84	2	80	2e-34	118	COG4608	E					ABC-type oligopeptide transport system, ATPase component
PR6_normC5K20_06930	gnl|CDD|223715	29.45	163	110	3	226	387	51	209	7e-21	89.4	COG0642	T					Signal transduction histidine kinase
PR6_normC5K20_06940	gnl|CDD|226415	27.24	312	222	2	2	308	439	750	5e-32	131	COG3899	R					Predicted ATPase
PR6_normC5K20_06950	gnl|CDD|225605	31.15	61	35	1	3	63	48	101	0.0004	33.9	COG3063	N	U				Tfp pilus assembly protein PilF
PR6_normC5K20_06990	gnl|CDD|225109	39.88	163	95	2	4	165	20	180	7e-41	136	COG2199	T					FOG: GGDEF domain
PR6_normC5K20_07020	gnl|CDD|223688	48.48	33	17	0	1	33	1	33	6e-07	39.6	COG0615	M	I				Cytidylyltransferase
PR6_normC5K20_07030	gnl|CDD|227609	20.9	134	102	2	8	141	98	227	2e-12	61.3	COG5285	Q					Protein involved in biosynthesis of mitomycin antibiotics/polyketide fumonisin
PR6_normC5K20_07090	gnl|CDD|225121	15.49	142	110	2	134	265	283	424	0.003	35.7	COG2211	G					Na+/melibiose symporter and related transporters
PR6_normC5K20_07100	gnl|CDD|223887	51.92	104	49	1	2	105	45	147	8e-36	120	COG0817	L					Holliday junction resolvasome, endonuclease subunit
PR6_normC5K20_07140	gnl|CDD|223943	21.79	257	159	5	21	277	2	216	3e-18	79.2	COG1011	R					Predicted hydrolase (HAD superfamily)
PR6_normC5K20_07170	gnl|CDD|223885	31.25	176	95	6	35	207	14	166	1e-12	63.6	COG0815	M					Apolipoprotein N-acyltransferase
PR6_normC5K20_07190	gnl|CDD|223363	38.76	258	145	6	1	249	169	422	5e-87	268	COG0286	V					Type I restriction-modification system methyltransferase subunit
PR6_normC5K20_07240	gnl|CDD|224154	22.81	285	187	11	16	299	199	451	7e-20	86.7	COG1233	Q					Phytoene dehydrogenase and related proteins
PR6_normC5K20_07250	gnl|CDD|223088	46.43	196	103	2	3	197	16	210	2e-76	231	COG0009	J					Putative translation factor (SUA5)
PR6_normC5K20_07260	gnl|CDD|224885	35.71	224	114	5	2	220	2	200	1e-57	182	COG1974	K	T				SOS-response transcriptional repressors (RecA-mediated autopeptidases)
PR6_normC5K20_07340	gnl|CDD|223780	22.97	209	108	12	14	186	7	198	2e-13	63.8	COG0708	L					Exonuclease III
PR6_normC5K20_07370	gnl|CDD|223589	36.36	242	129	7	3	230	47	277	7e-40	141	COG0515	R	T	K	L		Serine/threonine protein kinase
PR6_normC5K20_07390	gnl|CDD|224389	32.86	210	126	6	1	204	114	314	6e-48	162	COG1472	G					Beta-glucosidase-related glycosidases
PR6_normC5K20_07410	gnl|CDD|224503	29.36	235	141	5	5	239	19	228	7e-40	137	COG1587	H					Uroporphyrinogen-III synthase
PR6_normC5K20_07420	gnl|CDD|224187	36.27	102	55	4	97	193	41	137	5e-12	60.3	COG1268	R					Uncharacterized conserved protein
PR6_normC5K20_07430	gnl|CDD|223565	25.36	209	123	9	57	235	18	223	1e-14	67.9	COG0491	R					Zn-dependent hydrolases, including glyoxylases
PR6_normC5K20_07440	gnl|CDD|226802	36.54	52	33	0	47	98	165	216	2e-07	44.4	COG4359	E					Uncharacterized conserved protein, possibly involved in methylthioadenosine recycling
PR6_normC5K20_07450	gnl|CDD|223662	28.69	122	84	1	7	125	33	154	1e-14	65	COG0589	T					Universal stress protein UspA and related nucleotide-binding proteins
PR6_normC5K20_07460	gnl|CDD|226106	25	104	73	4	1	101	100	201	2e-06	44.3	COG3577	R					Predicted aspartyl protease
[truncated: 291 more rows]

## Sheet: P709-11
evidence for COG-annotation (rps-BLAST)												COG annotation
[truncated: 558 more rows]

## Sheet: G610-8
evidence for COG-annotation (rps-BLAST)												COG annotation
[truncated: 465 more rows]

## Sheet: P610-5
COG assignment							evidence for COG assignment (rps-blast)
[truncated: 976 more rows]

[truncated: 1 more sheets: Genes of interest]
